# Supplementary material for: SETD3 protein is the actin-specific histidine N-methyltransferase
Source: eLife. 2018 Dec 11;7:e37921. doi: 10.7554/eLife.37921 (PMC6289574; doi:10.7554/eLife.37921)
Supplement: Table 2—source data 1. [file elife-37921-table2-data1.xls]

## Sheet: Gel Band A
	Table 3. Proteins identified in the gel band A (Reactive Red 120 purification stage) submitted to trypsin digestion and MS/MS analysis
	Identification was performed with the use of the ProteinLynx Global Server 2.4 software (Waters)
	OK column indicates whether the protein match has been determined as good (2), possible (1) or poor (0).
	OK	Accession	Entry	Description	mW (Da)	pI (pH)	PLGS Score	Peptides	Theoretical Peptides	Coverage (%)	Precursor RMS Mass Error (ppm)	Products	Digest Peptides	Modified Peptides	Products RMS Mass Error (ppm)	Products RMS RT Error (min)	Amount (fmol)	Amount (ngrams)	Protein ID
	2	NP_058941.1	NP_058941.1	elongation factor 2 Rattus norvegicus	95222	6.3926	16249.1	86	69	73.5431	3.1634	1695	68	12	4.7167	0.021882	0	0	52736
	2	NP_001008802.2	NP_001008802.2	keratin type II cytoskeletal 1 Rattus norvegicus	64716	7.9519	173.468	4	49	6.88	6.1316	29	4	0	10.7479	0.022914	0	0	42536
	1	NP_062025.1	NP_062025.1	calpain 1 catalytic subunit Rattus norvegicus	82067	5.3179	136.169	11	66	21.3184	3.0118	55	11	0	9.8551	0.0202673	0	0	44415
	1	XP_003750458.1	XP_003750458.1	PREDICTED LOW QUALITY PROTEIN keratin type II cytoskeletal 79 isoform X2 Rattus norvegicus	57273	7.8029	68.9331	3	43	9.4697	12.6767	22	3	0	12.112	0.025082	0	0	39627
	1	NP_001094477.1	NP_001094477.1	keratin type II cytoskeletal 6A Rattus norvegicus	59212	7.9645	66.9397	3	41	5.6159	3.6339	19	3	0	4.859	0.0189025	0	0	58647
	0	NP_001292170.1	NP_001292170.1	dipeptidyl peptidase 9 Rattus norvegicus	98019	6.093	36.3786	8	62	14.1531	5.6694	36	8	0	9.4618	0.0186817	0	0	44938
	0	RANDOM31387	RANDOM31387	Random Sequence 31387	139659	8.8834	34.3881	2	110	5.0874	4.4851	12	2	0	10.3187	0.0205603	0	0	91496

## Sheet: Gel Band B
	Table 3. Proteins identified in the gel band B (Reactive Red 120 purification stage) submitted to trypsin digestion and MS/MS analysis
	Identification was performed with the use of the ProteinLynx Global Server 2.4 software (Waters)
	OK column indicates whether the protein match has been determined as good (2), possible (1) or poor (0).
	OK	Accession	Entry	Description	mW (Da)	pI (pH)	PLGS Score	Peptides	Theoretical Peptides	Coverage (%)	Precursor RMS Mass Error (ppm)	Products	Digest Peptides	Modified Peptides	Products RMS Mass Error (ppm)	Products RMS RT Error (min)	Amount (fmol)	Amount (ngrams)	Protein ID
	2	NP_062025.1	NP_062025.1	calpain 1 catalytic subunit Rattus norvegicus	82067	5.3179	3023.59	36	66	47.6858	2.3355	390	35	2	4.165	0.0147219	0	0	44415
	2	NP_058941.1	NP_058941.1	elongation factor 2 Rattus norvegicus	95222	6.3926	789.136	8	69	15.1515	2.033	91	8	0	6.7728	0.0143098	0	0	52736
	2	NP_542144.1	NP_542144.1	nuclear protein localization protein 4 homolog Rattus norvegicus	68013	6.026	778.009	13	52	31.7434	2.3147	118	12	0	4.9183	0.0180554	0	0	48933
	2	NP_001008802.2	NP_001008802.2	keratin type II cytoskeletal 1 Rattus norvegicus	64716	7.9519	248.135	2	49	3.84	1.4613	27	2	0	4.5242	0.014485	0	0	42536
	1	XP_002726820.2	XP_002726820.2	PREDICTED histone lysine N methyltransferase setd3 Rattus norvegicus	67378	5.1473	238.113	6	45	11.4094	2.4397	39	6	0	5.185	0.0133817	0	0	40287
	2	XP_001065013.1	XP_001065013.1	PREDICTED keratin type II cytoskeletal 6A like isoform X3 Rattus norvegicus	59392	8.9388	213.789	3	41	14.4928	9.4827	23	3	0	6.6575	0.0141908	0	0	41971
	1	NP_599153.2	NP_599153.2	serum albumin precursor Rattus norvegicus	68714	6.048	104.299	4	50	8.2237	1.6145	25	4	0	5.4024	0.0106144	0	0	53649

## Sheet: Gel Band C
	Table 3. Proteins identified in the gel band C (Reactive Red 120 purification stage) submitted to trypsin digestion and MS/MS analysis
	Identification was performed with the use of the ProteinLynx Global Server 2.4 software (Waters)
	OK column indicates whether the protein match has been determined as good (2), possible (1) or poor (0).
	OK	Accession	Entry	Description	mW (Da)	pI (pH)	PLGS Score	Peptides	Theoretical Peptides	Coverage (%)	Precursor RMS Mass Error (ppm)	Products	Digest Peptides	Modified Peptides	Products RMS Mass Error (ppm)	Products RMS RT Error (min)	Amount (fmol)	Amount (ngrams)	Protein ID
	2	NP_058941.1	NP_058941.1	elongation factor 2 Rattus norvegicus	95222	6.3926	2023.78	28	69	42.0746	2.6691	292	27	0	5.9854	0.0154402	0	0	52736
	2	NP_542144.1	NP_542144.1	nuclear protein localization protein 4 homolog Rattus norvegicus	68013	6.026	1262.7	18	52	37.3355	2.2112	145	17	0	5.0341	0.0151436	0	0	48933
	2	XP_002726820.2	XP_002726820.2	PREDICTED histone lysine N methyltransferase setd3 Rattus norvegicus	67378	5.1473	1135.54	18	45	39.094	2.4017	145	18	0	6.77	0.0178113	0	0	40287
	2	NP_001008802.2	NP_001008802.2	keratin type II cytoskeletal 1 Rattus norvegicus	64716	7.9519	994.699	5	49	7.2	1.8298	81	5	0	6.6765	0.014683	0	0	42536
	2	NP_001008808.1	NP_001008808.1	keratin type II cytoskeletal 73 Rattus norvegicus	60349	7.8873	912.196	2	44	4.1591	1.8412	44	2	0	4.9984	0.0129449	0	0	42587
	2	NP_001003978.1	NP_001003978.1	eukaryotic peptide chain release factor GTP binding subunit ERF3A Rattus norvegicus	68708	4.9411	504.834	16	49	41.195	5.2661	101	15	0	6.6982	0.0150959	0	0	52440
	2	XP_008774848.1	XP_008774848.1	PREDICTED LOW QUALITY PROTEIN keratin type II cytoskeletal 6A like Rattus norvegicus	59314	8.8032	421.905	4	36	12.8159	7.4204	50	4	0	8.3889	0.0210078	0	0	17462
	2	NP_598308.1	NP_598308.1	guanylate binding protein 1 Rattus norvegicus	67312	5.3353	403.551	12	45	21.8274	7.4917	88	12	0	6.5485	0.015337	0	0	44364
	2	XP_003751493.2	XP_003751493.2	PREDICTED filamin B like isoform X2 Rattus norvegicus	121901	5.3518	272.395	1	77	1.3913	0.3118	29	1	0	5.7677	0.0141189	0	0	22740
	2	NP_001008828.1	NP_001008828.1	keratin type II cytoskeletal 75 Rattus norvegicus	62130	7.6485	186.957	2	44	4.014	3.3317	25	2	0	5.3246	0.0224099	0	0	42588
	1	NP_113802.2	NP_113802.2	thioredoxin reductase 1 cytoplasmic Rattus norvegicus	54471	6.0363	158.579	4	32	14.2285	1.1347	32	4	0	9.0574	0.0189236	0	0	48981
	1	NP_071568.1	NP_071568.1	dnaJ homolog subfamily C member 3 precursor Rattus norvegicus	57541	5.432	112.182	4	40	13.8889	1.8484	19	4	0	7.1793	0.0090261	0	0	48470
	1	NP_001008804.1	NP_001008804.1	keratin type I cytoskeletal 10 Rattus norvegicus	56470	4.9136	102.025	7	39	20.7224	4.6644	39	7	0	7.9232	0.0178775	0	0	42572
	1	NP_001094328.1	NP_001094328.1	DNA topoisomerase 2 beta Rattus norvegicus	181850	7.9188	58.1092	5	139	3.3457	1.3201	33	5	0	8.007	0.0132732	0	0	46748
	0	RANDOM57356	RANDOM57356	Random Sequence 57356	113208	5.8196	27.5156	2	69	4.7992	12.0187	16	2	0	8.0781	0.0121611	0	0	117465
	0	NP_001002805.1	NP_001002805.1	complement component 4 gene 2 precursor Rattus norvegicus	192005	6.6072	23.3726	4	124	6.0449	4.4316	20	4	0	9.3868	0.0150119	0	0	42424

## Sheet: Superdex 200 - Fraction 14
	Figure 1B. Proteins identified in the fraction 14 of Superdex 200 purification stage that was submitted to trypsin digestion and MS/MS analysis
	Identification was performed with the use of the ProteinLynx Global Server 2.4 software (Waters)
	OK column indicates whether the protein match has been determined as good (2), possible (1) or poor (0).
	OK	Accession	Entry	Description	mW (Da)	pI (pH)	PLGS Score	Peptides	Theoretical Peptides	Coverage (%)	Precursor RMS Mass Error (ppm)	Products	Digest Peptides	Modified Peptides	Products RMS Mass Error (ppm)	Products RMS RT Error (min)	Amount (fmol)	Amount (ngrams)	Protein ID
	2	NP_599153.2	NP_599153.2	serum albumin precursor Rattus norvegicus	68714	6.048	3937.06	29	50	51.3158	1.0274	451	29	0	5.4583	0.0172867	0	0	53649
	2	NP_446195.1	NP_446195.1	hsp90 co chaperone Cdc37 Rattus norvegicus	44347	5.2191	3222.38	10	32	34.3008	1.2726	128	10	0	6.9377	0.0162874	0	0	57842
	2	NP_058941.1	NP_058941.1	elongation factor 2 Rattus norvegicus	95222	6.3926	3010.49	51	69	60.7226	2.1463	615	49	0	5.5871	0.0167925	0	0	52736
	2	NP_542144.1	NP_542144.1	nuclear protein localization protein 4 homolog Rattus norvegicus	68013	6.026	1724.37	21	52	34.375	5.6494	250	20	0	6.6826	0.0167629	0	0	48933
	2	NP_001257593.1	NP_001257593.1	troponin T fast skeletal muscle isoform 11 Rattus norvegicus	29310	9.5074	1519.07	5	22	17.7419	1.429	76	5	0	6.2669	0.0173048	0	0	43053
	2	NP_445870.1	NP_445870.1	ubiquitin fusion degradation protein 1 homolog Rattus norvegicus	34463	6.2682	1007.13	6	22	8.7948	1.6209	64	3	0	5.4707	0.0166533	0	0	49324
	2	NP_001264094.1	NP_001264094.1	LIM domain binding protein 3 isoform 1 Rattus norvegicus	76767	7.5987	650.03	9	43	15.2893	8.0735	65	9	0	7.2805	0.0173581	0	0	45112
	2	NP_001004223.1	NP_001004223.1	elongation factor 1 gamma Rattus norvegicus	50029	6.303	607.225	3	37	13.0435	2.2651	42	3	0	4.7165	0.0246038	0	0	52436
	2	NP_036696.2	NP_036696.2	vitamin D binding protein precursor Rattus norvegicus	53482	5.5256	605.278	7	43	20.7983	2.4092	77	7	0	5.2513	0.0199308	0	0	51796
	2	NP_001120921.1	NP_001120921.1	actin cytoplasmic 2 Rattus norvegicus	41765	5.1594	437.694	5	34	20.8	1.312	37	5	0	8.4507	0.0180796	0	0	51901
	2	NP_001005905.1	NP_001005905.1	T complex protein 1 subunit beta Rattus norvegicus	57422	5.9903	369.298	13	48	42.6168	1.5972	85	13	0	6.4667	0.0174989	0	0	44325
	2	NP_001071143.1	NP_001071143.1	tripartite motif containing protein 72 Rattus norvegicus	52797	5.8288	365.013	9	38	28.0922	5.3392	56	8	0	7.3305	0.0154592	0	0	49179
	2	NP_001121661.1	NP_001121661.1	regulator of chromosome condensation Rattus norvegicus	45082	7.8574	359.752	3	28	17.3397	1.7582	27	3	0	9.38	0.0181865	0	0	53403
	2	NP_001138928.1	NP_001138928.1	LIM and senescent cell antigen like containing domain protein 1 Rattus norvegicus	41581	7.9058	318.173	3	35	11.6022	0.5603	22	3	0	8.3145	0.012814	0	0	43341
	2	NP_001098100.1	NP_001098100.1	selenide water dikinase 1 Rattus norvegicus	42864	5.5682	312.101	3	16	9.6939	1.621	43	3	0	7.5136	0.0232369	0	0	46278
	1	NP_001033063.1	NP_001033063.1	junctophilin 2 Rattus norvegicus	74213	8.5505	292.967	11	46	18.0636	1.514	85	11	0	9.1063	0.0223979	0	0	49196
	2	XP_002726820.2	XP_002726820.2	PREDICTED histone lysine N methyltransferase setd3 Rattus norvegicus	67378	5.1473	279.15	3	45	7.8859	1.2277	30	3	0	5.6176	0.0175179	0	0	40287
	1	NP_001017461.1	NP_001017461.1	2 oxoglutarate dehydrogenase mitochondrial precursor Rattus norvegicus	116221	6.2975	239.564	12	70	20.1369	5.5021	66	12	0	7.5935	0.0162639	0	0	47460
	1	NP_001041307.1	NP_001041307.1	serine hydroxymethyltransferase cytosolic Rattus norvegicus	75326	7.816	238.108	8	52	22.1733	10.0734	42	8	0	10.3925	0.0203728	0	0	52198
	2	XP_008767782.1	XP_008767782.1	PREDICTED protein phosphatase 1 regulatory subunit 12B isoform X7 Rattus norvegicus	56032	7.2784	232.085	2	45	5.5556	9.9584	21	2	0	9.6026	0.0163996	0	0	4269
	1	NP_001003978.1	NP_001003978.1	eukaryotic peptide chain release factor GTP binding subunit ERF3A Rattus norvegicus	68708	4.9411	195.888	6	49	18.239	2.0789	50	6	0	7.7521	0.0190339	0	0	52440
	2	NP_001177927.1	NP_001177927.1	smoothelin like protein 2 Rattus norvegicus	49548	8.6761	186.462	2	31	5.7018	1.5182	21	2	0	3.138	0.0143092	0	0	45724
	1	NP_058731.1	NP_058731.1	1 phosphatidylinositol 4 5 bisphosphate phosphodiesterase delta 1 Rattus norvegicus	85908	5.8907	185.684	4	58	7.5397	1.7144	38	4	0	8.7009	0.0224804	0	0	58414
	1	NP_071957.1	NP_071957.1	short chain specific acyl CoA dehydrogenase mitochondrial precursor Rattus norvegicus	44939	8.3635	176.056	3	37	20.0483	7.2235	17	3	0	8.7893	0.0144404	0	0	58244
	1	NP_599191.1	NP_599191.1	ATP synthase subunit beta mitochondrial precursor Rattus norvegicus	56318	5.0198	120.175	4	36	17.5803	1.7595	26	4	0	5.0865	0.0196037	0	0	52415
	1	NP_001292170.1	NP_001292170.1	dipeptidyl peptidase 9 Rattus norvegicus	98019	6.093	101.439	6	62	12.413	9.9647	34	6	0	8.2437	0.0200298	0	0	44938
	0	NP_596919.1	NP_596919.1	histidine rich glycoprotein precursor Rattus norvegicus	59011	7.5681	47.4913	6	30	14.6667	3.2147	31	5	0	10.1407	0.0198302	0	0	57668
	0	NP_001014020.2	NP_001014020.2	2 5 phosphodiesterase 12 Rattus norvegicus	78835	5.9943	39.6219	2	42	3.6879	0.871	12	2	0	8.1555	0.0205857	0	0	58820
	1	NP_001094128.2	NP_001094128.2	stress 70 protein mitochondrial Rattus norvegicus	73698	5.7795	36.3471	4	69	9.5729	1.7118	31	4	0	6.4419	0.0145288	0	0	43033
	0	NP_001162612.1	NP_001162612.1	myomesin 2 Rattus norvegicus	164608	5.5106	25.0216	7	115	10.2459	3.1142	33	7	0	13.464	0.01961	0	0	45870
	0	NP_001014102.1	NP_001014102.1	ubiquitin like modifier activating enzyme 1 Rattus norvegicus	117713	5.2169	11.2229	4	67	6.8998	2.0409	20	4	0	8.5419	0.025953	0	0	44445
