# Supplementary material for: SETD3 protein is the actin-specific histidine N-methyltransferase
Source: eLife. 2018 Dec 11;7:e37921. doi: 10.7554/eLife.37921 (PMC6289574; doi:10.7554/eLife.37921)
Supplement: Figure 5—source data 1. [file elife-37921-fig5-data1.xls]

## Sheet: the means
Figure 5. Time course of beta-actin methylation present in lysates from COS-7 cells that overexpress recombinant rat SETD3 .
COS-7 cells were transfected with an empty vector (Control) or a vector encoding the rat SETD3 protein (rSETD3)
The cell-free lysates obtained (about 3 µg of protein) were incubated at 37 °C for the indicated times in the presence of 1 µM [1H+3H]SAM (100 pmol) and 2 µM (200 pmol, 8.9 µg) purified recombinant human beta-actin (actin) or its mutated form (H73A)
	Experiment 1	Experiment 2	Experiment 3		Experiment 1	Experiment 2	Experiment 3							Experiment 1	Experiment 2	Experiment 3
	Control lysate 1	Control lysate 2	Control lysate 3		Control lysate 1	Control lysate 2	Control lysate 3	the mean	SD	SEM				Control lysate 1	Control lysate 2	Control lysate 3	the mean	SD	SEM
+ Actin	cpm	cpm	cpm		cpm/µg protein	cpm/µg protein	cpm/µg protein	cpm/µg protein					+ Actin		pmol methyl group/µg protein
0'	398.889	1053.33	1645.56		132.963	359.499	548.519	346.994	208.06	120.123			0'	0.0355164	0.0780876	0.126005	0.0798697	0.0452706	0.026137
5'	637.778	597.778	732.222		212.593	204.02	244.074	220.229	21.0908	12.1768			5'	0.0567867	0.0443156	0.0560684	0.0523902	0.00700209	0.00404266
10'	664.444	642.222	795.556		221.481	219.188	265.185	235.285	25.9196	14.9647			10'	0.0591611	0.0476104	0.060918	0.0558965	0.00722954	0.00417398
20'	680	741.111	840		226.667	252.939	280	253.202	26.6676	15.3966			20'	0.0605461	0.0549414	0.0643212	0.0599363	0.00471956	0.00272484
40'	892.222	1123.33	1097.78		297.407	383.39	365.926	348.908	45.4475	26.2391			40'	0.0794421	0.083277	0.08406	0.0822597	0.00247134	0.00142683
+ H73A	cpm	cpm	cpm		cpm/µg protein	cpm/µg protein	cpm/µg protein	cpm/µg protein					+ H73A		pmol methyl group/µg protein
0'	418.889	1053.33	1508.89		139.63	359.499	502.963	334.031	183.001	105.656			0'	0.0372972	0.0780876	0.11554	0.076975	0.0391333	0.0225936
5'	634.444	620	710		211.481	211.604	236.667	219.917	14.5054	8.3747			5'	0.0564899	0.045963	0.0543668	0.0522732	0.00556699	0.00321411
10'	582.222	566.667	593.333		194.074	193.402	197.778	195.084	2.35657	1.36057			10'	0.0518402	0.0420092	0.0454333	0.0464275	0.00499034	0.00288118
20'	586.667	578.889	645.556		195.556	197.573	215.185	202.771	10.798	6.23423			20'	0.0522359	0.0429153	0.0494321	0.0481944	0.00478199	0.00276088
40'	693.333	721.111	665.556		231.111	246.113	221.852	233.025	12.2433	7.06869			40'	0.0617333	0.0534587	0.0509635	0.0553852	0.00563743	0.00325477
	Experiment 1	Experiment 2	Experiment 3		Experiment 1	Experiment 2	Experiment 3							Experiment 1	Experiment 2	Experiment 3
	rSETD3 lysate 1	rSETD3 lysate 2	rSETD3 lysate 3		rSETD3 lysate 1	rSETD3 lysate 2	rSETD3 lysate 3	the mean	SD	SEM				rSETD3 lysate 1	rSETD3 lysate 2	rSETD3 lysate 3	the mean
+ Actin	cpm	cpm	cpm		cpm/µg protein	cpm/µg protein	cpm/µg protein	cpm/µg protein					+ Actin		pmol methyl group/µg protein
0'	398.889	1053.33	1645.56		132.963	381.643	598.384	370.996	232.893	134.461			0'	0.0355164	0.0828974	0.13746	0.0852913	0.0510139	0.0294529
5'	10613.3	25040	25012.2		3537.78	9072.46	9095.35	7235.2	3202.08	1848.72			5'	0.944995	1.97065	2.08937	1.66834	0.629241	0.363292
10'	19358.9	43098.9	44373.3		6452.96	15615.5	16135.8	12734.8	5446.4	3144.48			10'	1.72369	3.39188	3.70669	2.94075	1.0657	0.615281
20'	31401.1	66503.3	65104.4		10467	24095.4	23674.3	19412.3	7749.65	4474.26			20'	2.79591	5.23382	5.43844	4.48939	1.47016	0.848798
40'	43980	83636.7	85326.7		14660	30303.1	31027.9	25330.3	9247.89	5339.27			40'	3.91591	6.58221	7.12768	5.87527	1.71863	0.992253
+ H73A	cpm	cpm	cpm		cpm/µg protein	cpm/µg protein	cpm/µg protein	cpm/µg protein					+ H73A		pmol methyl group/µg protein
0'	418.889	1053.33	1508.89		139.63	381.643	548.687	356.653	205.67	118.744			0'	0.0372972	0.0828974	0.126044	0.0820794	0.0443789	0.0256221
5'	530	538.889	603.333		176.667	195.25	219.394	197.103	21.4239	12.3691			5'	0.0471904	0.0424106	0.0503989	0.0466666	0.00401983	0.00232085
10'	555.556	551.111	646.667		185.185	199.678	235.152	206.672	25.7068	14.8418			10'	0.0494658	0.0433725	0.0540187	0.0489523	0.00534166	0.00308401
20'	581.111	550	598.889		193.704	199.275	217.778	203.586	12.6025	7.27608			20'	0.0517412	0.043285	0.0500276	0.0483513	0.00447039	0.00258098
40'	657.778	614.444	776.667		219.259	222.625	282.424	241.436	35.5366	20.5171			40'	0.0585675	0.0483568	0.0648781	0.0572675	0.00833703	0.00481339
0
5
10
20
40
