# Supplementary material for: SETD3 protein is the actin-specific histidine N-methyltransferase
Source: eLife. 2018 Dec 11;7:e37921. doi: 10.7554/eLife.37921 (PMC6289574; doi:10.7554/eLife.37921)
Supplement: Figure 6—source data 1. [file elife-37921-fig6-data1.xls]

## Sheet: rSETD3
Figure 6. In vitro beta-actin methylation in the presence of purified recombinant rat or human SETD3 overexpressed in COS-7 cells.
Homogeneous recombinant rat SETD3 (rSETD3, 0.4 µg protein) was incubated at 37 °C for the indicated times in the presence of 1 µM [1H+3H]SAM (100 pmol) and 2 µM (200 pmol, 8.9 µg) homogenous recombinant human beta-actin (actin) or its mutated form (H73A).
Experiment 1
TOTAL radioactivity in the reaction mixture	cpm	cpm/1 pmol methyl group
(100 pmol SAM)	441971	4419.71
rSETD3 (0.4 µg enzyme protein)
+ Actin	cpm	pmol	pmol/µg enzyme protein	cpm/µg enzyme protein	cpm/nmol actin
0'	556.667	0.125951	0.326298	1442.14	2783.33
5'	52052.2	11.7773	30.5111	134850	260261
10'	87324.4	19.758	51.1864	226229	436622
20'	116469	26.3522	68.2698	301733	582344
40'	125628	28.4244	73.6384	325461	628139
60'	123837	28.0192	72.5886	320820	619183
+ H73A	cpm	pmol	pmol/µg protein	cpm/ug protein	cpm/nmol actin
0'	630	0.142543	0.369283	1632.12	3150
5'	656.667	0.148577	0.384914	1701.21	3283.33
10'	627.778	0.14204	0.367981	1626.37	3138.89
20'	667.778	0.151091	0.391427	1729.99	3338.89
40'	624.444	0.141286	0.366027	1617.73	3122.22
60'	624.444	0.141286	0.366027	1617.73	3122.22
0
5
10
20
40
60
Experiment 2
TOTAL radioactivity in the reaction mixture	cpm	cpm/1 pmol methyl group
(100 pmol SAM)	320026	3200.26
rSETD3 (0.4 µg enzyme protein)
+ Actin	cpm	pmol	pmol/µg enzyme protein	cpm/µg enzyme protein	cpm/nmol actin
0'	296.667	0.0927008	0.240158	768.566	1483.33
5'	21333.3	6.66613	17.2698	55267.7	106667
10'	45051.1	14.0773	36.4698	116713	225256
20'	85327.8	26.6628	69.0745	221056	426639
40'	120138	37.54	97.2539	311238	600689
60'	125016	39.0642	101.203	323874	625078

## Sheet: hSETD3
Figure 6. In vitro beta-actin methylation in the presence of purified recombinant rat or human SETD3 overexpressed in COS-7 cells.
Homogeneous recombinant human SETD3 (hSETD3, 0.3 µg protein) was incubated at 37 °C for the indicated times in the presence of 1 µM [1H+3H]SAM (100 pmol) and 2 µM (200 pmol, 8.9 µg) homogenous recombinant human beta-actin (actin) or its mutated form (H73A).
Experiment 1
TOTAL radioactivity in the reaction mixture	cpm	cpm/1 pmol methyl group
(100 pmol SAM)	318581	3185.81
hSETD3 (0.3 µg enzyme protein)
+ Actin	cpm	pmol	pmol/µg enzyme protein	cpm/µg enzyme protein	cpm/nmol actin
0'	203	0.0637201	0.208235	663.399	1015
5'	21049	6.60711	21.5919	68787.6	105245
10'	39740	12.4741	40.7649	129869	198700
20'	64355	20.2005	66.0148	210310	321775
40'	78647	24.6867	80.6754	257016	393235
+ H73A	cpm	pmol	pmol/µg protein	cpm/ug protein	cpm/nmol actin
0'	201	0.0630923	0.206184	656.863	1005
5'	129	0.0404921	0.132327	421.569	645
10'	134	0.0420615	0.137456	437.908	670
20'	203	0.0637201	0.208235	663.399	1015
40'	155	0.0486532	0.158998	506.536	775
hSETD3 (0.15 µg enzyme protein)
+ Actin	cpm	pmol	pmol/µg enzyme protein	cpm/µg enzyme protein	cpm/nmol actin
0'	203	0.0637201	0.416471	1326.8	1015
5'	10357	3.25098	21.2482	67692.8	51785
10'	21347	6.70065	43.7951	139523	106735
20'	39353	12.3526	80.7359	257209	196765
40'	57355	18.0033	117.668	374869	286775
0
5
10
20
40
60
Experiment 2
TOTAL radioactivity in the reaction mixture	cpm	cpm/1 pmol methyl group
(100 pmol SAM)	320026	3200.26
hSETD3
+ Actin	cpm	pmol	pmol/µg enzyme protein	cpm/µg enzyme protein	cpm/nmol actin
0'	251.111	0.0784658	0.256424	820.625	1255.56
5'	20787.8	6.49565	21.2276	67933.9	103939
10'	41490	12.9646	42.3679	135588	207450
20'	72484.4	22.6495	74.0181	236877	362422
40'	104213	32.564	106.418	340566	521067
60'	112496	35.152	114.876	367633	562478
