# Supplementary material for: SETD3 protein is the actin-specific histidine N-methyltransferase
Source: eLife. 2018 Dec 11;7:e37921. doi: 10.7554/eLife.37921 (PMC6289574; doi:10.7554/eLife.37921)
Supplement: Figure 7—source data 1. [file elife-37921-fig7-data1.xls]

## Sheet: rSETD3
Figure 7. In vitro beta-actin methylation in the presence of purified recombinant rat or human SETD3 overexpressed in E. coli.
Recombinant rat SETD3 (rSETD3, 0.4 µg protein) was incubated at 37 °C for the indicated times in the presence of 1 µM [1H+3H]SAM (100 pmol) and 2 µM (200 pmol, 8.9 µg) homogenous recombinant human beta-actin (actin) or its mutated form (H73A).
Experiment 1
TOTAL radioactivity in the reaction mixture	cpm	cpm/1 pmol methyl group
(100 pmol SAM)	222489	2224.89
rSETD3 (0.4 µg enzyme protein)
+ Actin	cpm	pmol	pmol/µg enzyme protein	cpm/µg enzyme protein	cpm/nmol actin
0'	674.444	0.303136	0.75784	1686.11	3372.22
5'	21221.1	9.53805	23.8451	53052.8	106106
10'	39167.8	17.6044	44.0109	97919.4	195839
20'	56716.7	25.4919	63.7297	141792	283583
40'	62978.9	28.3065	70.7663	157447	314894
+ H73A	cpm	pmol	pmol/µg protein	cpm/ug protein	cpm/nmol actin
0'	410	0.184279	0.460697	1025	2050
5'	287.778	0.129345	0.323362	719.444	1438.89
10'	267.778	0.120356	0.300889	669.444	1338.89
20'	200	0.0898921	0.22473	500	1000
40'	150	0.0674191	0.168548	375	750
0
5
10
20
40

## Sheet: hSETD3
Figure 7. In vitro beta-actin methylation in the presence of purified recombinant rat or human SETD3 overexpressed in E. coli.
Recombinant human SETD3 (hSETD3, 0.4 µg protein) was incubated at 37 °C for the indicated times in the presence of 1 µM [1H+3H]SAM (100 pmol) and 2 µM (200 pmol, 8.9 µg) homogenous recombinant human beta-actin (actin) or its mutated form (H73A).
Experiment 1
TOTAL radioactivity in the reaction mixture	cpm	cpm/1 pmol methyl group
(100 pmol SAM)	237942	2379.42
hSETD3 (0.4 µg enzyme protein)
+ Actin	cpm	pmol	pmol/µg enzyme protein	cpm/µg enzyme protein	cpm/nmol actin
0'	447.778	0.140554	0.351385	1119.44	2238.89
5'	21068.9	6.61335	16.5334	52672.2	105344
10'	36317.8	11.3999	28.4996	90794.4	181589
20'	55150	17.3111	43.2778	137875	275750
40'	65461.1	20.5477	51.3693	163653	327306
+ H73A	cpm	pmol	pmol/µg protein	cpm/ug protein	cpm/nmol actin
0'	476.667	0.149622	0.374055	1191.67	2383.33
5'	252.222	0.0791705	0.197926	630.556	1261.11
10'	241.111	0.0756828	0.189207	602.778	1205.56
20'	224.444	0.0704513	0.176128	561.111	1122.22
40'	320	0.100445	0.251114	800	1600
0
5
10
20
40
60
