# Supplementary material for: SETD3 protein is the actin-specific histidine N-methyltransferase
Source: eLife. 2018 Dec 11;7:e37921. doi: 10.7554/eLife.37921 (PMC6289574; doi:10.7554/eLife.37921)
Supplement: Figure 8—source data 1. [file elife-37921-fig8-data1.xls]

## Sheet: rSETD3
Figure 8. SETD3-dependent methylation of synthetic peptides that incorporate the methylation site in beta-actin.
Homogeneous recombinant rat SETD3 (rSETD3, 5.8 µg protein) was incubated at 37 °C for the indicated times in the presence of 1 µM [1H+3H]SAM (100 pmol) and 2 mM (200 nmol) synthetic peptides corresponding to residues 69-77 of either beta-actin (Peptide H: YPIEHGIVT) or its mutated form (Peptide A: YPIEAGIVT).
peptide A (2mM) - reaction mixture contained peptide A at 2 mM concentration
peptide H (2mM) - reaction mixture contained peptide H at 2 mM concentration
control (0mM) reaction mixture without any peptide substrate
Experiment 1
rSETD3 (5.8 µg enzyme protein)
TOTAL radioactivity in the reaction mixture	cpm	cpm/1 pmol methyl group
(100 pmol SAM)	356848	3568.48
Summary	cpm	Background-subtracted cpm	cpm/µg enzyme protein	pmol	cpm/nmol peptide
peptide A (2mM) 0'	32999.9	0	0	0
peptide H (2mM) 0'	32914	0	0	0
control (0mM) 0'	34500.5	0	0	0
peptide A (2mM) 1h	46304.5	5527.92	954.736	1.5491	27.6396
peptide H (2mM) 1h	70575.1	29798.4	5146.54	8.35046	148.992
control (0mM) 1h	40776.6	0	0	0
peptide A (2mM) 2.5h	60304.2	7335.13	1266.86	2.05553	36.6756
peptide H (2mM) 2.5h	119975	67005.6	11572.6	18.7771	335.028
control (0mM) 2.5h	52969.1	0	0	0
peptide A (2mM) 5h	74921.3	3185.1	550.103	0.892564	15.9255
peptide H (2mM) 5h	193391	121655	21011.3	34.0916	608.276
control (0mM) 5h	71736.2	0	0	0
Experiment 2
rSETD3 (5.8 µg enzyme protein)
TOTAL radioactivity in the reaction mixture	cpm	cpm/1 pmol methyl group
(100 pmol SAM)	291089	2910.89
Summary	cpm	Background-subtracted cpm	cpm/µg enzyme protein	pmol	cpm/nmol peptide
peptide A (2mM) 0'	105125		0	0
peptide H (2mM) 0'	107071		0	0
peptide A (2mM) 0.5h	107267	2142.48	369.393	0.1269	10.7124
peptide H (2mM) 0.5h	115408	10283.1	1772.94	0.609074	51.4154
peptide A (2mM) 1h	105775	650.103	112.087	0.0385061	3.25052
peptide H (2mM) 1h	135540	30415.8	5244.11	1.80155	152.079
0
0.5
1
0
1
2.5
5

## Sheet: hSETD3 
Figure 8. SETD3-dependent methylation of synthetic peptides that incorporate the methylation site in beta-actin.
Homogeneous recombinant human SETD3 (hSETD3, 4.6 µg protein) was incubated at 37 °C for the indicated times in the presence of 1 µM [1H+3H]SAM (100 pmol) and 2 mM (200 nmol) synthetic peptides corresponding to residues 69-77 of either b-actin (Peptide H: YPIEHGIVT) or its mutated form (Peptide A: YPIEAGIVT).
peptide A (2mM) - reaction mixture contained peptide A at 2 mM concentration
peptide H (2mM) - reaction mixture contained peptide H at 2 mM concentration
control (0mM) reaction mixture without any peptide substrate
hSETD3 (4.6 µg enzyme protein)
TOTAL radioactivity in the reaction mixture	cpm	cpm/1 pmol methyl group
(100 pmol SAM)	399139	3991.39
Summary	cpm	Background-subtracted cpm	cpm/µg enzyme protein	pmol	cpm/nmol peptide
peptide A (2mM) 0'	35150.6	0	0	0
peptide H (2mM) 0'	36373.1	0	0	0
control (0mM) 0'	35089.2	0	0	0
peptide A (2mM) 1h	46930.1	-2338.74	-403.927	-0.655387	-11.6937
peptide H (2mM) 1h	68048.2	18779.4	3243.42	5.26258	93.897
control (0mM) 1h	49268.8	0	0	0
peptide A (2mM) 2.5h	61199.7	4374.91	755.597	1.22599	21.8745
peptide H (2mM) 2.5h	125956	69131.7	11939.9	19.3729	345.659
control (0mM) 2.5h	56824.8	0	0	0
peptide A (2mM) 5h	88434.5	9085.09	1569.1	2.54593	45.4255
peptide H (2mM) 5h	214878	135528	23407.3	37.9792	677.641
control (0mM) 5h	79349.4	0	0	0
0
1
2.5
5
