# Supplementary material for: SETD3 protein is the actin-specific histidine N-methyltransferase
Source: eLife. 2018 Dec 11;7:e37921. doi: 10.7554/eLife.37921 (PMC6289574; doi:10.7554/eLife.37921)
Supplement: Figure 8—figure supplement 1—source data 1. [file elife-37921-fig8-figsupp1-data1.xls]

## Sheet: Arkusz1
Figure 8 – figure supplement 1. SETD3-dependent methylation of synthetic peptide H and peptide H3N4 - analogues of the methylation site in beta-actin and histone H3, respectively.
Experiment 1										pmol/sample						nmol/min/mg enzyme protein
	TOTAL radioactivity in the reaction mixture	cpm	cpm/1 pmol methyl group				hSETD3		Experiment 1	Experiment 2	Experiment 3		mean	range		mean
	(100 pmol SAM)	336115	3361.15				peptide H (2mM)		19.4032	20.9152			20.1592	1.51197		0.0182999
							peptide H3N4 (2mM)			0.242019	0.214138		0.228078	0.0278812		0.000207043
							peptide H3N4 (8mM)		1.59737		0.620045		1.10871	0.977325		0.00100645
	hSETD3 (4h)	cpm/sample	cpm/µg enzyme protein	pmol	nmol/mg enzyme protein	nmol/min/mg enzyme protein
	peptide H (2mM)	65217	14208.5	19.4032	4.22727	0.0176136
	peptide H3N4 (8mM)	5369	1169.72	1.59737	0.348011	0.00145005	rSETD3		Experiment 1	Experiment 2	Experiment 3		mean	range		mean
							peptide H (2mM)		10.2643	14.3751			12.3197	4.11073		0.0111835
	rSETD3 (4h)						peptide H3N4 (2mM)			0.335355	0.106247		0.220801	0.229109		0.000200436
	peptide H (2mM)	34500	7516.34	10.2643	2.23624	0.00931767	peptide H3N4 (8mM)		1.72649		0.800303		1.2634	0.92619		0.00114688
	peptide H3N4 (8mM)	5803	1264.27	1.72649	0.376142	0.00156726
							peptide H (2mM) - reaction mixture contained peptide H at 2 mM concentration
							peptide H3N4 (2mM) - reaction mixture contained peptide H3N4 at 2 mM concentration
Experiment 2							peptide H3N4 (8mM) - reaction mixture contained peptide H3N4 at 8 mM concentration
	TOTAL radioactivity in the reaction mixture	cpm	cpm/1 pmol methyl group
	(100 pmol SAM)	305348	3053.48
	hSETD3 (4h)	cpm/sample	cpm/µg enzyme protein	pmol	nmol/mg enzyme protein	nmol/min/mg enzyme protein
	peptide H (2mM)	63864	13913.7	20.9152	4.55668	0.0189862
	peptide H3N4 (2mM)	739	161.002	0.242019	0.0527274	0.000219698
	rSETD3 (4h)
	peptide H (2mM)	43894	9562.96	14.3751	3.13182	0.0130493
	peptide H3N4 (2mM)	1024	223.094	0.335355	0.0730621	0.000304425
Experiment 3
	TOTAL radioactivity in the reaction mixture	cpm	cpm/1 pmol methyl group
	(100 pmol SAM)	304010	3040.1
	hSETD3 (4h)	cpm/sample	cpm/µg enzyme protein	pmol	nmol/mg enzyme protein	nmol/min/mg enzyme protein
	peptide H3N4 (2mM)	651	141.83	0.214138	0.0466531	0.000194388
	peptide H3N4 (8mM)	1885	410.675	0.620045	0.135086	0.000562859
	rSETD3 (4h)
	peptide H3N4 (2mM)	323	70.3704	0.106247	0.0231474	9.64474e-05
	peptide H3N4 8mM)	2433	530.065	0.800303	0.174358	0.000726491
