# Supplementary material for: SETD3 protein is the actin-specific histidine N-methyltransferase
Source: eLife. 2018 Dec 11;7:e37921. doi: 10.7554/eLife.37921 (PMC6289574; doi:10.7554/eLife.37921)
Supplement: Figure 9—source data 1. [file elife-37921-fig9-data1.xls]

## Sheet: Experiment 1 (hSETD3)
Figure 9. Q-TOF analysis of both non-modified and deuterium(D3)-methylated beta-actin peptides produced in the absence or presence of the human SETD3 protein
Homogenous recombinant human b-actin (6.4 µg) was incubated for 90 min at 37°C in a reaction mixture containing 20 µM ([2H]SAM) in either the absence (- hSETD3) or presence of 1.1 µg the homogenous recombinant human SETD3 protein (+ hSETD3).
Following the reaction, b-actin was separated from other proteins by SDS-PAGE and analyzed by tandem mass spectrometry as described in Materials and Methods.
+ hSETD3
Protein	OK	Accession	Entry	Description	mW (Da)	pI (pH)	PLGS Score	Peptides	Theoretical Peptides	Coverage (%)	Precursor RMS Mass Error (ppm)	Products	Digest Peptides	Modified Peptides	Products RMS Mass Error (ppm)	Products RMS RT Error (min)	Amount (fmol)	Amount (ngrams)	Protein ID
	2	hActin_pCOLD	hActin_pCOLD	NM 001101 3 recombinant recombinant human Actin in pCOLDI	44651	5.6686	15780	38	34	74.75	2.8476	507	24	1	4.6002	0.012469	0	0	0
Identified Peptides	OK	Precursor MH+ (Da)	z	Peptide MH+ (Da)	MH+ Error (Da)	MH+ Error (ppm)	Score	Start	End	Sequence	Modifications	Retention Time (min)	Query Tool	Intensity	Peptide Type	Products	BY Matches	Products RMS Mass Error (ppm)	Products RMS RT Error (min)	Protein ID
	2	2215.08	2.45	2215.07	0.0075	3.4039	8.9651	317	337	(K)DLYANTVLSGGTTMYPGIADR(M)		62.7964	PLGS Databank Search	209907	Pass One Match	41	b3b4b5b6b6°b7b7°b8b8*b8°b9b9*b12b13b13°b14b14°b15b15°b18b21y2y3y4y5y6y7y8y8°y9y10y11y12y13y13°y14y15y16y18y19*y21	4.1887	0.0098	0,
	2	3183.63	3.71	3183.61	0.0136	4.2681	8.9566	173	202	(R)TTGIVMDSGDGVTHTVPIYEGYALPHAILR(L)		64.8643	PLGS Databank Search	668148	Pass One Match	46	b1b2b2°b3b3°b4b4°b5b5°b6b7b8b12b15b16b16°b20b30y2y3y4y5y6y7y8y9y10y11y12y13y14y15y18y20y21y22y23y24y24°y25y26y26°y27y28y29y30	3.817	0.0109	0,
	2	1954.07	2	1954.06	0.0026	1.3284	8.788	121	138	(R)VAPEEHPVLLTEAPLNPK(A)		50.9424	PLGS Databank Search	226018	Pass One Match	46	b2b3b4b4°b6b7b8b9b10b11b11°b12b12°b13b16b18y1y2y3y3*y4y4*y5y5*y6y6*y7y7°y8y8°y9y10y10°y11y12y12°y13y13°y14y14*y15y15°y16y16°y17y17°	5.541	0.0144	0,
	2	1161.62	1.94	1161.62	0.0026	2.2502	8.6284	341	351	(K)EITALAPSTMK(I)		42.8157	PLGS Databank Search	356271	Pass One Match	23	b2b2°b3b3°b4b4°b5b5°b6y2y3y3°y4y4°y5y5°y6y6°y7y8y9y9°y11	2.6142	0.0131	0,
	2	1516.71	2.75	1516.7	0.0065	4.3112	8.5369	385	397	(K)QEYDESGPSIVHR(K)		33.1212	PLGS Databank Search	202087	Pass One Match	27	b1b2b2*b2°b3b3*b3°b4b4°b5b5°b7°b13y1y2y3y4y5y5°y6y7y8y9y9°y10y11y13	4.1727	0.006	0,
	2	976.451	1.96	976.448	0.003	3.0865	8.4759	44	53	(K)AGFAGDDAPR(A)		28.4508	PLGS Databank Search	388102	Pass One Match	12	b2b3y1y2y3y4y5y6y7y8y9y10	1.9164	0.0076	0,
	2	998.488	1.89	998.486	0.0016	1.5923	8.4506	209	216	(R)DLTDYLMK(I)		56.9365	PLGS Databank Search	240641	Pass One Match	14	b1°b2b3b4°b5b5°b8y1y2y3y4y5y6y8	2.8792	0.0119	0,
	2	644.435	1.54	644.434	5.0E-4	0.7167	8.4442	88	93	(R)GILTLK(Y)		43.3911	PLGS Databank Search	156724	Pass One Match	12	b2b3b4b4°b5°b6y1y2y3y4y4°y6	3.1281	0.0088	0,
	2	1963.94	2.86	1963.93	0.0058	2.9583	8.3648	94	109	(K)YPIEHGIVTNWDDMEK(I)	Tri-deuterated Me (5)	54.5744	PLGS Databank Search	414342	Variable Modification	22	b2b6b7b8b9°b10b13y1y2y2°y4y5y6y7y7*y10y11y12y13y15y15*y16	3.0137	0.0215	0,
	2	2550.18	2.72	2550.17	0.0093	3.6597	8.356	241	263	(K)LCYVALDFEQEMATAASSSSLEK(S)	Carbamidomethyl C (2)	73.8914	PLGS Databank Search	125483	Pass One Match	28	b2b3b4b5b6b10b11b15b15°b16b23y1y3y4y5y6y7y8y9°y10y11y11°y12y12°y13y14y17y23	7.4436	0.0098	0,
	2	1171.57	2.4	1171.57	0.0024	2.0825	8.3163	65	75	(R)HQGVMVGMGQK(D)		29.6263	PLGS Databank Search	80742	Pass One Match	15	b3b4b5b7b11*y3y3*y4y5y6y7y9y10y10*y11	2.561	0.013	0,
	2	2965.32	3.02	2965.3	0.0114	3.8302	8.2724	16	43	(R)HMELGTLEGSMDDDIAALVVDNGSGMCK(A)	Carbamidomethyl C (27)	73.1703	PLGS Databank Search	51031	Pass One Match	21	b6b7b9°b14b15b16b17b18°b19b28y2y4y6y7y8y9y10y11y12y13y28	2.8784	0.0087	0,
	2	1198.71	2.68	1198.71	0.0044	3.668	8.2612	54	64	(R)AVFPSIVGRPR(H)		46.5583	PLGS Databank Search	351323	Pass One Match	12	b2y1y2y3y4y5y6y7y7°y8y9y11	7.7581	0.0092	0,
	2	1132.53	1.92	1132.53	0.0056	4.9198	8.2079	222	231	(R)GYSFTTTAER(E)		35.7403	PLGS Databank Search	256612	Pass One Match	19	b2b3b3°b4°b5b5°y2y2°y3y4y5y5°y6y6°y7y7°y8y8°y10	7.1046	0.0164	0,
	2	1198.53	1.97	1198.52	0.0045	3.7236	8.1634	76	86	(K)DSYVGDEAQSK(R)		24.663	PLGS Databank Search	127343	Pass One Match	16	b2b2°b3b3°b4y2y3y3*y3°y4y5y6y7y8y9y11	3.4933	0.0176	0,
	2	644.373	1.79	644.373	7.0E-4	1.0845	8.0934	203	208	(R)LDLAGR(D)		29.9917	PLGS Databank Search	67526	Pass One Match	5	b3y3y4y5y6	2.0858	0.0052	0,
	2	3231.48	3.1	3231.46	0.0136	4.1946	8.0561	282	309	(R)CPEALFQPSFLGMESCGIHETTFNSIMK(C)	Carbamidomethyl C (1), Carbamidomethyl C (16)	73.7776	PLGS Databank Search	81219	Pass One Match	11	b3b4b5b6b7y17y21y22y23y28y28*	2.454	0.0095	0,
	2	1515.75	2.95	1515.75	0.0055	3.6562	8.0407	110	120	(K)IWHHTFYNELR(V)		42.24	PLGS Databank Search	412972	Pass One Match	18	b3b4b5b9y3y3°y4*y5y5*y6y7y7°y8y8°y9y10y10°y11	3.4993	0.0149	0,
	2	795.475	1.94	795.472	0.003	3.7523	8.0381	354	360	(K)IIAPPER(K)		30.3315	PLGS Databank Search	224270	Pass One Match	9	b2y1y3y3°y4y4°y5y6y7	2.7942	0.0107	0,
	2	2343.17	2.9	2343.16	0.0087	3.703	7.8779	316	337	(R)KDLYANTVLSGGTTMYPGIADR(M)		56.2981	PLGS Databank Search	59964	Pass One Match	15	b7°b8b10b14°b22y1y5y6y7y8y9y11y12y13y22	1.7356	0.0115	0,
	2	2807.32	3.03	2807.31	0.0076	2.699	7.524	239	263	(K)EKLCYVALDFEQEMATAASSSSLEK(S)	Carbamidomethyl C (4)	72.8217	PLGS Databank Search	19883	Missed Cleavage	8	b13b25y7y8y9y10y11y25	2.6974	0.0061	0,
	2	800.538	1.92	800.535	0.0031	3.811	7.5068	87	93	(K)RGILTLK(Y)		35.8035	PLGS Databank Search	51359	Missed Cleavage	8	b2b3b4b5b5°y1y6°y7	8.9156	0.0102	0,
	2	1790.9	2.16	1790.89	0.0087	4.8478	7.2467	264	279	(K)SYELPDGQVITIGNER(F)		55.0883	PLGS Databank Search	9554	Pass One Match	5	b2b3y6y12y16	4.3725	0.0059	0,
	2	1946.9	2.81	1946.9	0.006	3.0869	6.9728	94	109	(K)YPIEHGIVTNWDDMEK(I)		54.4426	PLGS Databank Search	105448	Pass One Match	10	b6b7b8b9°b10y10*y14y15*y16y16*	11.6956	0.0127	0,
	2	652.323	2	652.323	0	-0.0651	0	65	70	(R)HQGVMV(G)		29.6255	PLGS Databank Search	2052	In Source Fragment	5	b2b2*b3b4b5	2.1595	0.0103	0,
	2	619.323	1.45	619.323	-1.0E-4	-0.1746	0	70	75	(M)VGMGQK(D)		29.6199	PLGS Databank Search	2210	In Source Fragment	5	y3y3*y4y5y6	2.7163	0.0066	0,
	2	520.255	1	520.255	-1.0E-4	-0.181	0	71	75	(V)GMGQK(D)		29.6218	PLGS Databank Search	3152	In Source Fragment	7	b2y1y2*y3y3*y4y5	2.6095	0.0068	0,
	2	474.328	1	474.329	-4.0E-4	-0.8647	0	90	93	(I)LTLK(Y)		43.3907	PLGS Databank Search	29359	In Source Fragment	5	b2°b3°y3y4y4°	2.5002	0.0223	0,
	2	1099.51	2.18	1099.51	0.0039	3.5239	0	110	117	(K)IWHHTFYN(E)		42.2462	PLGS Databank Search	4326	In Source Fragment	4	b3b4b5y3	1.9921	0.0139	0,
	2	1228.56	2.74	1228.55	0.0023	1.8571	0	110	118	(K)IWHHTFYNE(L)		42.242	PLGS Databank Search	4911	In Source Fragment	8	b2b3b4b5b9y2°y3°y6°	3.4637	0.0236	0,
	2	1497.73	4	1497.74	-0.0046	-3.0669	0	110	120	(K)IWHHTFYNELR(V)		42.2434	PLGS Databank Search	17347	Neutral Loss (H2O)	3	b11y1y2	1.3465	0.0071	0,
	2	531.288	1	531.288	-2.0E-4	-0.4464	0	204	208	(L)DLAGR(D)		29.9905	PLGS Databank Search	2827	In Source Fragment	6	b2y1y2y3y4y5	4.8303	0.0122	0,
	2	416.261	1	416.262	-5.0E-4	-1.1871	0	205	208	(D)LAGR(D)		29.9903	PLGS Databank Search	4445	In Source Fragment	2	y3y4	1.3366	0.0011	0,
	2	980.476	2	980.476	5.0E-4	0.4636	0	209	216	(R)DLTDYLMK(I)		56.9415	PLGS Databank Search	5595	Neutral Loss (H2O)	0		0	0	0,
	2	770.376	1	770.375	7.0E-4	0.9046	0	211	216	(L)TDYLMK(I)		56.9392	PLGS Databank Search	2485	In Source Fragment	8	b2b2°b3°b4y3y4y5y6	2.458	0.0089	0,
	2	498.268	1	498.267	6.0E-4	1.2581	0	357	360	(A)PPER(K)		30.3322	PLGS Databank Search	2920	In Source Fragment	8	b1b2b3y2y3y3°y4y4°	3.0599	0.0132	0,
	2	1498.69	3	1498.69	0.0024	1.6038	0	385	397	(K)QEYDESGPSIVHR(K)		33.122	PLGS Databank Search	2730	Neutral Loss (H2O)	0		0	0	0,
	2	553.255	1	553.255	1.0E-4	0.1293	0	65	69	(R)HQGVM(V)		29.6264	PLGS Databank Search	2730	In Source Fragment	3	b3b4b5	2.4165	0.0111	0,
- hSETD3
Protein	OK	Accession	Entry	Description	mW (Da)	pI (pH)	PLGS Score	Peptides	Theoretical Peptides	Coverage (%)	Precursor RMS Mass Error (ppm)	Products	Digest Peptides	Modified Peptides	Products RMS Mass Error (ppm)	Products RMS RT Error (min)	Amount (fmol)	Amount (ngrams)	Protein ID
	2	hActin_pCOLD	hActin_pCOLD	NM 001101 3 recombinant recombinant human Actin in pCOLDI	44651	5.6686	19227	38	34	75.25	3.5424	498	24	0	4.3756	0.0128293	0	0	0
Identified Peptides	OK	Precursor MH+ (Da)	z	Peptide MH+ (Da)	MH+ Error (Da)	MH+ Error (ppm)	Score	Start	End	Sequence	Modifications	Retention Time (min)	Query Tool	Intensity	Peptide Type	Products	BY Matches	Products RMS Mass Error (ppm)	Products RMS RT Error (min)	Protein ID
	2	2215.07	2.38	2215.07	0.0028	1.2821	9.1266	317	337	(K)DLYANTVLSGGTTMYPGIADR(M)		62.7271	PLGS Databank Search	165242	Pass One Match	40	b2b3b4b6b6°b7b7°b8b8*b8°b9b9*b10°b12b13b13°b14b14°b15b18b21y2y3y5y6y7y8y9y10y11y12y13y13°y14y14°y15y16y17y19y21	3.3059	0.014	0,
	2	1790.89	2.07	1790.89	-5.0E-4	-0.2893	9.0867	264	279	(K)SYELPDGQVITIGNER(F)		58.3312	PLGS Databank Search	577197	Pass One Match	31	b2b3b3°b4b5b6b8b8°b9b10b11b11*b12b16y1y2y3y4y5y6y7y8y9y9*y10y11y12y12°y13y14y16	4.6071	0.0111	0,
	2	1946.9	2.78	1946.9	0.0068	3.4978	8.9939	94	109	(K)YPIEHGIVTNWDDMEK(I)		54.2998	PLGS Databank Search	457264	Pass One Match	34	b2b4b6b7b8b9°b10b10°b12b13y1y2y2°y3y4y5y5°y6y7y7*y8y8*y9y10y11y12y13y13°y14y14*y15y15*y16y16*	3.6529	0.0088	0,
	2	3183.63	3.7	3183.61	0.0144	4.5193	8.8933	173	202	(R)TTGIVMDSGDGVTHTVPIYEGYALPHAILR(L)		64.6963	PLGS Databank Search	644726	Pass One Match	42	b1b2b2°b3b3°b4b4°b5b5°b6b6°b7b14°b15b16b16°b23b26°b30y2y3y4y5y6y7y8y9y10y11y12y14y15y20y22y23y24y25y26y26°y27y28y30	3.2733	0.0118	0,
	2	1954.07	2.86	1954.06	0.0081	4.1431	8.8227	121	138	(R)VAPEEHPVLLTEAPLNPK(A)		50.8588	PLGS Databank Search	1421406	Pass One Match	41	b2b4°b6b7b8b9b10b11b11°b12b13b16y1y2y3y3*y4y4*y5y5*y6y6*y7y7°y8y8°y9y10y10*y11y12y12°y13y13°y14*y15y15°y16y16°y17y18	5.8676	0.0171	0,
	2	1161.62	1.92	1161.62	0.0043	3.7137	8.7504	341	351	(K)EITALAPSTMK(I)		42.5843	PLGS Databank Search	303787	Pass One Match	22	b2b2°b3b3°b4b4°b5b5°y1y2y3y3°y4y5y5°y6y6°y7y8y9y9°y11	2.1486	0.0073	0,
	2	1516.71	2.78	1516.7	0.0054	3.586	8.7279	385	397	(K)QEYDESGPSIVHR(K)		32.9451	PLGS Databank Search	273182	Pass One Match	30	b1b2b2*b2°b3b3*b3°b4b4°b5b5°b6°b7°b13b13*y1y2y3y4y5y5°y6y6°y7y8y9y9°y10y11y13	4.2703	0.0048	0,
	2	976.452	1.96	976.448	0.0035	3.5986	8.5712	44	53	(K)AGFAGDDAPR(A)		28.1878	PLGS Databank Search	439733	Pass One Match	14	b2b3b4y1y2y3y4y5y6y7y7°y8y9y10	3.4115	0.0067	0,
	2	1198.71	2.56	1198.71	0.0042	3.5011	8.5058	54	64	(R)AVFPSIVGRPR(H)		46.3901	PLGS Databank Search	336469	Pass One Match	13	b2b9y1y2y3y4y5y6y7y8y8°y9y11	6.5863	0.0089	0,
	2	644.435	1.41	644.434	6.0E-4	0.8718	8.4413	88	93	(R)GILTLK(Y)		43.1392	PLGS Databank Search	158604	Pass One Match	12	b3b4b4°b5b5°b6y1y2y3y4y4°y6	2.528	0.0114	0,
	2	1171.58	2.42	1171.57	0.0046	3.9604	8.4408	65	75	(R)HQGVMVGMGQK(D)		29.2284	PLGS Databank Search	86393	Pass One Match	15	b3b4b5b6b7y3y3*y4y5y6y7y9y10y10*y11	3.9838	0.0082	0,
	2	2550.18	2.68	2550.17	0.0069	2.7186	8.3521	241	263	(K)LCYVALDFEQEMATAASSSSLEK(S)	Carbamidomethyl C (2)	73.8985	PLGS Databank Search	86766	Pass One Match	23	b2b3b4b5b6b10b11b14b14°b15°b16b17b23y4y5y6y7y8y10y11y13y14y23	4.7819	0.0094	0,
	2	2965.31	3.02	2965.3	0.0102	3.4256	8.3244	16	43	(R)HMELGTLEGSMDDDIAALVVDNGSGMCK(A)	Carbamidomethyl C (27)	73.1004	PLGS Databank Search	37879	Pass One Match	20	b8b9°b14b15b16b17b17°b19b20b28y2y4y7y8y9y10y11y12y13y28	3.3158	0.006	0,
	2	1132.53	1.93	1132.53	0.0065	5.7145	8.3078	222	231	(R)GYSFTTTAER(E)		35.5117	PLGS Databank Search	273552	Pass Two Match	17	b2b3b3°b5b5°b10y3y4y5y5°y6y6°y7y7°y8y8°y10	3.3335	0.0207	0,
	2	3231.47	3.09	3231.46	0.0089	2.7402	8.2469	282	309	(R)CPEALFQPSFLGMESCGIHETTFNSIMK(C)	Carbamidomethyl C (1), Carbamidomethyl C (16)	73.7726	PLGS Databank Search	68116	Pass One Match	9	b4b5b6b7y17y21y22y23y28	2.9083	0.0079	0,
	2	795.476	1.94	795.472	0.0032	4.0037	8.139	354	360	(K)IIAPPER(K)		30.0167	PLGS Databank Search	294469	Pass One Match	9	b2y1y3y4y4°y5y5°y6y7	3.9088	0.0086	0,
	2	1198.53	1.98	1198.52	0.0039	3.223	8.1086	76	86	(K)DSYVGDEAQSK(R)		24.3358	PLGS Databank Search	126404	Pass One Match	14	b2b2°b3b3°y1y3y3*y3°y4y5y7y8y9y11	2.5226	0.0261	0,
	2	1515.75	2.94	1515.75	0.0049	3.2603	8.0727	110	120	(K)IWHHTFYNELR(V)		42.0294	PLGS Databank Search	287745	Pass One Match	16	b3b4b5y3y3°y4y4*y5y6y7y7°y8y8°y9y9°y11	3.2359	0.0186	0,
	2	998.49	2	998.486	0.0037	3.6954	7.946	209	216	(R)DLTDYLMK(I)		57.0187	PLGS Databank Search	128754	Pass One Match	8	b2b3°y2y3y4y5y6y8	3.2274	0.0219	0,
	2	800.538	1.93	800.535	0.0026	3.1864	7.9305	87	93	(K)RGILTLK(Y)		35.5655	PLGS Databank Search	73072	Missed Cleavage	8	b3b4b5b5°y1y2y6°y7	6.9373	0.0066	0,
	2	2343.18	2.89	2343.16	0.0108	4.5993	7.7932	316	337	(R)KDLYANTVLSGGTTMYPGIADR(M)		56.195	PLGS Databank Search	43479	Pass One Match	14	b7*b8b12b14°b22y3y5y6y7y8y9y12y13y22	6.024	0.0075	0,
	2	644.376	1.8	644.373	0.0035	5.4299	7.3332	203	208	(R)LDLAGR(D)		29.6463	PLGS Databank Search	86786	Pass One Match	4	b3y4y5y6	3.4428	0.0111	0,
	2	1036.66	2.58	1036.65	0.0044	4.2038	7.2072	352	360	(K)IKIIAPPER(K)		35.5021	PLGS Databank Search	12486	Missed Cleavage	5	y2y4y5y7y9	4.7141	0.0047	0,
	2	2807.32	3.93	2807.31	0.0088	3.1264	6.7701	239	263	(K)EKLCYVALDFEQEMATAASSSSLEK(S)	Carbamidomethyl C (4)	52.7983	PLGS Databank Search	1201419	Missed Cleavage	6	y13y21y24y24°y25y25*	8.6868	0.0071	0,
	2	652.327	2	652.323	0.0033	4.9937	0	65	70	(R)HQGVMV(G)		29.2306	PLGS Databank Search	2196	In Source Fragment	6	b2b2*b3b4b5b6	3.5518	0.0082	0,
	2	520.255	1	520.255	7.0E-4	1.3567	0	71	75	(V)GMGQK(D)		29.2305	PLGS Databank Search	3830	In Source Fragment	8	b2y1y2y2*y3y3*y4y5	4.638	0.0108	0,
	2	782.528	3	782.525	0.0028	3.598	0	87	93	(K)RGILTLK(Y)		35.5705	PLGS Databank Search	1587	Neutral Loss (H2O)	0		0	0	0,
	2	474.329	1	474.329	1.0E-4	0.1894	0	90	93	(I)LTLK(Y)		43.1256	PLGS Databank Search	18681	In Source Fragment	6	b2b2°b3°y3y4y4°	2.3148	0.019	0,
	2	1099.51	2.19	1099.51	0.0012	1.0682	0	110	117	(K)IWHHTFYN(E)		42.0274	PLGS Databank Search	3124	In Source Fragment	4	b3b4b5y3	3.9049	0.0225	0,
	2	1228.56	2.79	1228.55	0.0031	2.5083	0	110	118	(K)IWHHTFYNE(L)		42.028	PLGS Databank Search	3527	In Source Fragment	7	b2b3b4b5y2°y3°y6°	4.2845	0.0198	0,
	2	1497.73	3.94	1497.74	-0.0046	-3.0669	0	110	120	(K)IWHHTFYNELR(V)		42.0306	PLGS Databank Search	12588	Neutral Loss (H2O)	3	b11y1y2	2.6559	0.0165	0,
	2	626.365	2	626.362	0.0025	3.9331	0	203	208	(R)LDLAGR(D)		29.6531	PLGS Databank Search	1570	Neutral Loss (H2O)	0		0	0	0,
	2	531.289	1	531.288	7.0E-4	1.2476	0	204	208	(L)DLAGR(D)		29.6427	PLGS Databank Search	3111	In Source Fragment	4	b2y2y4y5	3.1687	0.015	0,
	2	416.263	1	416.262	0.0013	3.1371	0	205	208	(D)LAGR(D)		29.6461	PLGS Databank Search	5914	In Source Fragment	1	y4	3.6176	0.0077	0,
	2	2790.31	5	2790.28	0.0208	7.4637	0	239	263	(K)EKLCYVALDFEQEMATAASSSSLEK(S)	Carbamidomethyl C (4)	52.8037	PLGS Databank Search	2948	Neutral Loss (NH3)	2	b2°b9°	19.284	0.0192	0,
	2	498.268	1	498.267	0.0011	2.2615	0	357	360	(A)PPER(K)		30.013	PLGS Databank Search	3907	In Source Fragment	7	b1b2b3y2y3y4y4°	3.6318	0.0099	0,
	2	1498.69	3	1498.69	0.001	0.6696	0	385	397	(K)QEYDESGPSIVHR(K)		32.9432	PLGS Databank Search	3684	Neutral Loss (H2O)	0		0	0	0,
	2	553.257	1	553.255	0.0021	3.7443	0	65	69	(R)HQGVM(V)		29.228	PLGS Databank Search	3171	In Source Fragment	3	b3b4b5	4.5269	0.0064	0,

## Sheet: Experiment 2 (hSETD3)
Figure 9. Q-TOF analysis of both non-modified and deuterium(D3)-methylated beta-actin peptides produced in the absence or presence of the human SETD3 protein
Homogenous recombinant human b-actin (6.4 µg) was incubated for 90 min at 37°C in a reaction mixture containing 30 µM ([2H]SAM) in either the absence (- hSETD3) or presence of 3.5 µg the homogenous recombinant human SETD3 protein (+ hSETD3).
Following the reaction, b-actin was separated from other proteins by SDS-PAGE and analyzed by tandem mass spectrometry as described in Materials and Methods.
+ hSETD3
Protein	OK	Accession	Entry	Description	mW (Da)	pI (pH)	PLGS Score	Peptides	Theoretical Peptides	Coverage (%)	Precursor RMS Mass Error (ppm)	Products	Digest Peptides	Modified Peptides	Products RMS Mass Error (ppm)	Products RMS RT Error (min)	Amount (fmol)	Amount (ngrams)	Protein ID
	2	hActin_pCOLD	hActin_pCOLD	NM 001101 3 recombinant recombinant human Actin in pCOLDI	44651	5.6686	26767.6	37	34	74.75	2.8803	510	25	1	3.8289	0.00861709	0	0	0
Identified Peptides	OK	Precursor MH+ (Da)	z	Peptide MH+ (Da)	MH+ Error (Da)	MH+ Error (ppm)	Score	Start	End	Sequence	Modifications	Retention Time (min)	Query Tool	Intensity	Peptide Type	Products	BY Matches	Products RMS Mass Error (ppm)	Products RMS RT Error (min)	Protein ID
	2	2215.08	2.49	2215.07	0.0055	2.501	9.3438	317	337	(K)DLYANTVLSGGTTMYPGIADR(M)		62.615	PLGS Databank Search	255179	Pass One Match	41	b2b3b4b5b6b6°b7b7°b8b8°b9b9*b10*b12b13b13°b14b14°b15b15*b18b21y1y3y4y5y6y7y8y9y10y11y12y13y13°y14y14°y15y17y19y21	2.9375	0.0096	0,
	2	1790.9	2.05	1790.89	0.004	2.2234	9.2131	264	279	(K)SYELPDGQVITIGNER(F)		58.2837	PLGS Databank Search	846008	Pass One Match	30	b2b3b3°b4b5b7b8b9b10b11*b12y1y2y3y4y4*y5y6y7y8y9y10y11y12y12*y12°y13y13*y14y16	3.9125	0.0121	0,
	2	1132.53	1.95	1132.53	9.0E-4	0.7698	9.197	222	231	(R)GYSFTTTAER(E)		36.1128	PLGS Databank Search	389505	Pass One Match	18	b2b3b3°b4°b10y1y2y3y4y5y5°y6y6°y7y7°y8y8°y10	2.4135	0.0037	0,
	2	3183.63	3.71	3183.61	0.0194	6.0899	9.172	173	202	(R)TTGIVMDSGDGVTHTVPIYEGYALPHAILR(L)		64.7356	PLGS Databank Search	660002	Pass Two Match	40	b2b2°b3b3°b4b4°b5b5°b6b6°b7b12b16b16°b21b30y2y3y4y5y6y7y8y9y10y11y12y13y14y15y16y18y20y23y24y25y26y27y28y30	4.5013	0.0076	0,
	2	1954.07	2.89	1954.06	0.0095	4.8595	9.1478	121	138	(R)VAPEEHPVLLTEAPLNPK(A)		50.8836	PLGS Databank Search	1626304	Pass One Match	42	b2b4b4°b6b7b8b9b10b11b11°b12b13b16y1y2y3y3*y4y4*y5y5*y6y6*y7y7°y8y8°y9y10y11y12y12°y13y13°y14y14*y15y15°y16y16°y17y18	5.3988	0.0111	0,
	2	2550.18	2.75	2550.17	0.0037	1.4638	9.1218	241	263	(K)LCYVALDFEQEMATAASSSSLEK(S)	Carbamidomethyl C (2)	73.8803	PLGS Databank Search	169049	Pass One Match	31	b2b3b4b5b6b7b9b10b11b12b13b14b14°b15°b16b17b23y1y2y4y5y6y7y8y9y10y11y12y12°y13y23	3.073	0.0089	0,
	2	1161.62	1.95	1161.62	0.0028	2.4224	9.0671	341	351	(K)EITALAPSTMK(I)		42.8087	PLGS Databank Search	539650	Pass One Match	21	b2b2°b3b3°b4b4°b5°y1y2y3y3°y4y4°y5y5°y6y6°y7y8y9y11	2.2123	0.0069	0,
	2	1516.7	2.76	1516.7	0.0018	1.2124	8.9946	385	397	(K)QEYDESGPSIVHR(K)		33.3141	PLGS Databank Search	232254	Pass One Match	26	b1b2b2*b2°b3b3*b3°b4*b4°b5°b7°b13y1y2y3y4y5y5°y6y7y8y9y9°y10y11y13	4.5228	0.004	0,
	2	998.49	1.86	998.486	0.0042	4.1962	8.9551	209	216	(R)DLTDYLMK(I)		56.8503	PLGS Databank Search	360133	Pass One Match	20	b1°b2b3b3°b4b4°b5b5°b6b6°b7y1y2y3y4y5y6y6°y7y8	4.3251	0.0053	0,
	2	1963.93	2.84	1963.93	0.0053	2.7037	8.9249	94	109	(K)YPIEHGIVTNWDDMEK(I)	Tri-deuterated Me (5)	54.8025	PLGS Databank Search	112018	Variable Modification	22	b2b6b7b8y1y2y2°y3y4y5y6y7y7*y8y9y11y12y13y14y15y15*y16	3.5377	0.01	0,
	2	976.45	1.96	976.448	0.0019	1.96	8.8947	44	53	(K)AGFAGDDAPR(A)		28.52	PLGS Databank Search	462309	Pass One Match	12	b2b3y1y2y3y4y5y6y7y8y9y10	1.7636	0.0059	0,
	2	2965.31	3.04	2965.3	0.0078	2.6162	8.7507	16	43	(R)HMELGTLEGSMDDDIAALVVDNGSGMCK(A)	Carbamidomethyl C (27)	73.1014	PLGS Databank Search	52526	Pass One Match	21	b7b8b14b15b16b17b18b19b20b28y2y4y6y7y8y9y10y11y12y13y28	2.9849	0.0077	0,
	2	1198.52	1.97	1198.52	0.0027	2.2218	8.7276	76	86	(K)DSYVGDEAQSK(R)		24.6129	PLGS Databank Search	181103	Pass One Match	18	b2b3b3°b4y1y2y2°y3y3*y3°y4y5y6y7y7°y8y9y11	3.706	0.0127	0,
	2	644.436	1.39	644.434	0.0019	2.8891	8.7184	88	93	(R)GILTLK(Y)		43.4268	PLGS Databank Search	96587	Pass One Match	13	b2b3b4b4°b5b5°b6y1y2y3y4y4°y6	2.4886	0.0075	0,
	2	3231.46	3.12	3231.46	0.0028	0.8525	8.6228	282	309	(R)CPEALFQPSFLGMESCGIHETTFNSIMK(C)	Carbamidomethyl C (1), Carbamidomethyl C (16)	73.797	PLGS Databank Search	98147	Pass One Match	10	b4b5b6b7y17y21y22y23y28y28*	2.49	0.006	0,
	2	1171.57	2.35	1171.57	0.0037	3.1922	8.5701	65	75	(R)HQGVMVGMGQK(D)		30.0519	PLGS Databank Search	81701	Pass One Match	13	b3b4b5b7y3y3*y5y6y7y9y10y10*y11	1.8193	0.0085	0,
	2	1198.71	2.71	1198.71	0.0053	4.4188	8.5046	54	64	(R)AVFPSIVGRPR(H)		46.5881	PLGS Databank Search	549831	Pass One Match	12	b2y1y2y3y4y5y6y7y8y8°y9y11	6.9054	0.0085	0,
	2	795.475	1.95	795.472	0.0024	2.998	8.4945	354	360	(K)IIAPPER(K)		30.4171	PLGS Databank Search	188659	Pass One Match	7	b2y1y3y4y5y6y7	1.4039	0.0072	0,
	2	2343.18	2.9	2343.16	0.014	5.9649	8.4382	316	337	(R)KDLYANTVLSGGTTMYPGIADR(M)		56.2679	PLGS Databank Search	81613	Pass Two Match	21	b5b6b7b7°b8b9b10b14b14°b22b22°y1y3y5y6y7y8y9y12y13y22	4.7869	0.0079	0,
	2	800.535	1.91	800.535	3.0E-4	0.3133	8.4163	87	93	(K)RGILTLK(Y)		36.4641	PLGS Databank Search	81688	Missed Cleavage	8	b2b3b4b5b5°y1y6°y7	6.0501	0.0035	0,
	2	1515.75	2.91	1515.75	0.0048	3.1944	8.3462	110	120	(K)IWHHTFYNELR(V)		42.5584	PLGS Databank Search	306637	Pass One Match	14	b3y3y4y4*y5y6y7y7°y8y8°y9y9°y10y11	2.7838	0.0115	0,
	2	644.374	1.83	644.373	9.0E-4	1.3949	8.0552	203	208	(R)LDLAGR(D)		30.1006	PLGS Databank Search	58724	Pass One Match	4	y3y4y5y6	4.1962	0.0051	0,
	2	1946.9	2.84	1946.9	0.005	2.5732	7.913	94	109	(K)YPIEHGIVTNWDDMEK(I)		54.6548	PLGS Databank Search	38376	Pass One Match	6	b6b7y5y7y15y16	3.9389	0.0092	0,
	2	1354.63	2.62	1354.62	0.0031	2.2529	7.6449	76	87	(K)DSYVGDEAQSKR(G)		23.3541	PLGS Databank Search	16516	Pass One Match	6	b3°y1y5y6y8y12	2.7421	0.0107	0,
	2	2807.32	3.04	2807.31	0.0077	2.7346	7.6231	239	263	(K)EKLCYVALDFEQEMATAASSSSLEK(S)	Carbamidomethyl C (4)	72.7462	PLGS Databank Search	18124	Missed Cleavage	7	b25y6y7y8y10y11y25	5.1995	0.0084	0,
	2	652.324	2	652.323	7.0E-4	1.008	0	65	70	(R)HQGVMV(G)		30.0533	PLGS Databank Search	1795	In Source Fragment	5	b2b2*b3b4b5	2.0461	0.0042	0,
	2	520.255	1	520.255	-2.0E-4	-0.3732	0	71	75	(V)GMGQK(D)		30.052	PLGS Databank Search	3228	In Source Fragment	6	b2y1y2*y3y3*y5	3.4164	0.0082	0,
	2	474.329	1	474.329	5.0E-4	1.0327	0	90	93	(I)LTLK(Y)		43.4254	PLGS Databank Search	36244	In Source Fragment	6	b2b2°b3°y3y4y4°	2.5467	0.0046	0,
	2	1099.51	2	1099.51	0.0039	3.5239	0	110	117	(K)IWHHTFYN(E)		42.56	PLGS Databank Search	1786	In Source Fragment	1	b3	1.9087	0.0076	0,
	2	1228.56	3	1228.55	0.0051	4.1362	0	110	118	(K)IWHHTFYNE(L)		42.5545	PLGS Databank Search	1524	In Source Fragment	2	b3y2°	3.47	0.0035	0,
	2	1497.73	4	1497.74	-0.0053	-3.5343	0	110	120	(K)IWHHTFYNELR(V)		42.5618	PLGS Databank Search	10237	Neutral Loss (H2O)	3	b11y1y2	0.897	0.0048	0,
	2	531.289	1	531.288	1.0E-4	0.1183	0	204	208	(L)DLAGR(D)		30.0997	PLGS Databank Search	2420	In Source Fragment	5	b2y1y3y4y5	3.7553	0.0043	0,
	2	980.48	2	980.476	0.004	4.0333	0	209	216	(R)DLTDYLMK(I)		56.8506	PLGS Databank Search	7925	Neutral Loss (H2O)	0		0	0	0,
	2	770.377	1	770.375	0.0013	1.6834	0	211	216	(L)TDYLMK(I)		56.8522	PLGS Databank Search	4206	In Source Fragment	10	b1°b2°b3°b4b4°y3y4y5y6y6°	3.0581	0.0111	0,
	2	498.268	1	498.267	0.001	2.0608	0	357	360	(A)PPER(K)		30.4189	PLGS Databank Search	2649	In Source Fragment	6	b1b2b3y2y3y4	3.9109	0.008	0,
	2	1498.69	3	1498.69	-0.0015	-0.9985	0	385	397	(K)QEYDESGPSIVHR(K)		33.3094	PLGS Databank Search	2868	Neutral Loss (H2O)	0		0	0	0,
	2	553.256	1	553.255	6.0E-4	1.033	0	65	69	(R)HQGVM(V)		30.0512	PLGS Databank Search	2384	In Source Fragment	3	b3b4b5	1.6389	0.0034	0,
- hSETD3
Protein	OK	Accession	Entry	Description	mW (Da)	pI (pH)	PLGS Score	Peptides	Theoretical Peptides	Coverage (%)	Precursor RMS Mass Error (ppm)	Products	Digest Peptides	Modified Peptides	Products RMS Mass Error (ppm)	Products RMS RT Error (min)	Amount (fmol)	Amount (ngrams)	Protein ID
	2	hActin_pCOLD	hActin_pCOLD	NM 001101 3 recombinant recombinant human Actin in pCOLDI	44651	5.6686	22111.4	33	34	74.75	3.0531	457	24	0	4.0549	0.0097772	0	0	0
Identified Peptides	OK	Precursor MH+ (Da)	z	Peptide MH+ (Da)	MH+ Error (Da)	MH+ Error (ppm)	Score	Start	End	Sequence	Modifications	Retention Time (min)	Query Tool	Intensity	Peptide Type	Products	BY Matches	Products RMS Mass Error (ppm)	Products RMS RT Error (min)	Protein ID
	2	2215.07	2.44	2215.07	0.0013	0.6049	9.2491	317	337	(K)DLYANTVLSGGTTMYPGIADR(M)		62.6374	PLGS Databank Search	178290	Pass One Match	35	b2b3b4b6b6°b7b7°b8b8*b8°b9b9*b12b13b13°b14b14°b15b15°b21y1y2y3y5y6y7y8y9y10y11y12y13y14y15y21	3.2015	0.0105	0,
	2	1161.62	1.95	1161.62	0.0021	1.8197	9.0462	341	351	(K)EITALAPSTMK(I)		42.7843	PLGS Databank Search	450661	Pass One Match	24	b2b2°b3b3°b4b4°b5b5°b11y1y2y3y3°y4y4°y5y5°y6y6°y7y8y9y9°y11	2.916	0.0088	0,
	2	1790.9	2.07	1790.89	0.0094	5.2386	9.0432	264	279	(K)SYELPDGQVITIGNER(F)		58.2288	PLGS Databank Search	801900	Pass One Match	33	b2b3b3°b4b5b6b7b8b8°b9b10b10°b12b13b16y1y2y3y4y5y6y7y8y9y10y10*y11y11*y12y12°y13y14y16	3.9215	0.0112	0,
	2	1954.08	2.92	1954.06	0.0113	5.7807	8.9954	121	138	(R)VAPEEHPVLLTEAPLNPK(A)		50.8541	PLGS Databank Search	1700005	Pass Two Match	41	b2b5b6b7b8b9b10b11b11°b12b12°b13b16y1y2y3y3*y4y4*y5y5*y6y6*y7y7°y8y8°y9y9°y10y10°y11y12y12°y13y14*y15y16y16°y17y18	4.979	0.0161	0,
	2	1132.53	1.96	1132.53	0.0028	2.4475	8.9514	222	231	(R)GYSFTTTAER(E)		35.9766	PLGS Databank Search	434586	Pass One Match	19	b2b3b3°b4°b10b10°y1y2y3y4y5y5°y6y6°y7y7°y8y8°y10	3.5478	0.0059	0,
	2	1516.71	2.79	1516.7	0.0039	2.597	8.9418	385	397	(K)QEYDESGPSIVHR(K)		33.2079	PLGS Databank Search	249382	Pass One Match	27	b1b2b2*b2°b3b3*b3°b4b4°b5°b7°b13y1y2y3y4y5y5°y6y7y8y8°y9y9°y10y11y13	3.4865	0.0034	0,
	2	3183.64	3.73	3183.61	0.0215	6.7495	8.9237	173	202	(R)TTGIVMDSGDGVTHTVPIYEGYALPHAILR(L)		64.6865	PLGS Databank Search	455836	Pass Two Match	36	b2b2°b3b3°b4b4°b5b5°b6b6°b15b16b16°b30y2y3y4y5y6y7y8y9y10y11y12y14y18y20y22y23y24y25y26y27y28y30	4.9672	0.0097	0,
	2	2550.18	2.72	2550.17	0.0101	3.9734	8.9043	241	263	(K)LCYVALDFEQEMATAASSSSLEK(S)	Carbamidomethyl C (2)	73.9187	PLGS Databank Search	163722	Pass One Match	30	b2b3b4b5b6b7b9b10b11b13b15°b16b17b23y2y3y4y5y6y7y7°y8y8°y9y10y11y12y13y14y23	4.7671	0.0067	0,
	2	998.489	1.85	998.486	0.0028	2.7941	8.8493	209	216	(R)DLTDYLMK(I)		56.8521	PLGS Databank Search	271879	Pass One Match	19	b1°b2b3b3°b4b4°b5b5°b6b7b8y1y2y3y4y5y6y7y8	3.1535	0.0114	0,
	2	976.447	1.97	976.448	-0.001	-1.0099	8.8395	44	53	(K)AGFAGDDAPR(A)		28.3883	PLGS Databank Search	463033	Pass One Match	12	b2b3y1y2y3y4y5y6y7y8y9y10	4.4486	0.0058	0,
	2	1198.53	1.97	1198.52	0.0052	4.3077	8.66	76	86	(K)DSYVGDEAQSK(R)		24.5283	PLGS Databank Search	191424	Pass One Match	21	b2b2°b3b3°b4y1y2y2°y3y3*y3°y4y5y5°y6y7y7*y7°y8y9y11	3.873	0.0086	0,
	2	644.435	1.64	644.434	6.0E-4	0.8718	8.577	88	93	(R)GILTLK(Y)		43.3539	PLGS Databank Search	185809	Pass One Match	10	b2b3b4b4°b5°b6y3y4y4°y6	1.568	0.0104	0,
	2	1171.57	2.38	1171.57	0.0033	2.8507	8.5265	65	75	(R)HQGVMVGMGQK(D)		29.9503	PLGS Databank Search	51549	Pass One Match	11	b3b4b5y3y3*y5y6y7y9y10y11	1.4548	0.0092	0,
	2	1198.71	2.66	1198.71	0.0042	3.5011	8.4574	54	64	(R)AVFPSIVGRPR(H)		46.484	PLGS Databank Search	633288	Pass One Match	12	b2y1y2y3y4y5y6y7y7°y8y9y11	6.1358	0.0102	0,
	2	1946.91	2.84	1946.9	0.0108	5.5524	8.3732	94	109	(K)YPIEHGIVTNWDDMEK(I)		54.6107	PLGS Databank Search	65955	Pass One Match	15	b6b7b8y1y2°y3y4y5y6y7y8y9y15y16y16*	3.5751	0.0107	0,
	2	2965.31	3.03	2965.3	0.0061	2.0429	8.3569	16	43	(R)HMELGTLEGSMDDDIAALVVDNGSGMCK(A)	Carbamidomethyl C (27)	73.109	PLGS Databank Search	23071	Pass One Match	14	b7b16b17b18b19b28y2y7y8y9y10y11y12y28	2.9162	0.0068	0,
	2	795.475	1.96	795.472	0.0025	3.1237	8.3417	354	360	(K)IIAPPER(K)		30.3058	PLGS Databank Search	183662	Pass One Match	8	b2y1y2y3y4y5y6y7	2.7754	0.01	0,
	2	800.537	1.93	800.535	0.0014	1.6874	8.1809	87	93	(K)RGILTLK(Y)		36.3074	PLGS Databank Search	106034	Missed Cleavage	9	b1b2b3b4b5b5°y1y6°y7	6.4683	0.0078	0,
	2	2343.18	2.92	2343.16	0.0102	4.3432	8.1341	316	337	(R)KDLYANTVLSGGTTMYPGIADR(M)		56.2792	PLGS Databank Search	51496	Pass One Match	16	b7b8b9b14°b22b22°y1y3y5y6y7y8y9y12y13y22	4.7934	0.0088	0,
	2	644.373	1.84	644.373	6.0E-4	0.9294	8.1295	203	208	(R)LDLAGR(D)		29.9989	PLGS Databank Search	63839	Pass One Match	4	y3y4y5y6	1.1515	0.007	0,
	2	1515.75	2.94	1515.75	0.0046	3.0624	8.0138	110	120	(K)IWHHTFYNELR(V)		42.6068	PLGS Databank Search	165560	Pass One Match	9	b3y4y5y6y7y8y8*y9y11	4.4994	0.0073	0,
	2	3231.47	3.09	3231.46	0.0122	3.7614	8.0132	282	309	(R)CPEALFQPSFLGMESCGIHETTFNSIMK(C)	Carbamidomethyl C (1), Carbamidomethyl C (16)	73.8542	PLGS Databank Search	69524	Pass One Match	7	b3b4b5b7y17y21y28	4.5918	0.0047	0,
	2	2807.32	3	2807.31	0.0057	2.0222	7.5645	239	263	(K)EKLCYVALDFEQEMATAASSSSLEK(S)	Carbamidomethyl C (4)	72.729	PLGS Databank Search	18639	Missed Cleavage	7	b25y7y8y10y11y12y25	7.5776	0.0082	0,
	2	1354.63	2.61	1354.62	0.0018	1.2932	7.5513	76	87	(K)DSYVGDEAQSKR(G)		23.2376	PLGS Databank Search	21149	Pass One Match	5	b3°y1y6y8y12	2.5392	0.0122	0,
	2	520.255	1	520.255	-2.0E-4	-0.3732	0	71	75	(V)GMGQK(D)		29.9477	PLGS Databank Search	2330	In Source Fragment	6	b2y1y2*y3y3*y5	3.2617	0.0091	0,
	2	782.526	3	782.525	9.0E-4	1.17	0	87	93	(K)RGILTLK(Y)		36.3099	PLGS Databank Search	1517	Neutral Loss (H2O)	0		0	0	0,
	2	474.329	1	474.329	1.0E-4	0.1894	0	90	93	(I)LTLK(Y)		43.3536	PLGS Databank Search	35096	In Source Fragment	8	b2b2°b3°y1y2y3y4y4°	1.3555	0.0128	0,
	2	1497.73	4	1497.74	-0.0042	-2.7999	0	110	120	(K)IWHHTFYNELR(V)		42.6105	PLGS Databank Search	4846	Neutral Loss (H2O)	2	y1y2	1.7474	0.011	0,
	2	531.288	1	531.288	-1.0E-4	-0.2582	0	204	208	(L)DLAGR(D)		29.9957	PLGS Databank Search	2788	In Source Fragment	5	b2y1y3y4y5	1.7288	0.0052	0,
	2	980.479	2	980.476	0.0031	3.1154	0	209	216	(R)DLTDYLMK(I)		56.8531	PLGS Databank Search	5591	Neutral Loss (H2O)	0		0	0	0,
	2	770.376	1	770.375	7.0E-4	0.9046	0	211	216	(L)TDYLMK(I)		56.8492	PLGS Databank Search	3357	In Source Fragment	7	b2°b3°b4y3y4y5y6	2.8072	0.0089	0,
	2	1498.69	3	1498.69	5.0E-4	0.336	0	385	397	(K)QEYDESGPSIVHR(K)		33.2037	PLGS Databank Search	3167	Neutral Loss (H2O)	0		0	0	0,
	2	553.256	1	553.255	0.0011	1.9368	0	65	69	(R)HQGVM(V)		29.9482	PLGS Databank Search	1654	In Source Fragment	5	b2b2*b3b4b5	1.2886	0.0045	0,

## Sheet: Experiment 1 (rSETD3)
Figure 9. Q-TOF analysis of both non-modified and deuterium(D3)-methylated beta-actin peptides produced in the absence or presence of the human SETD3 protein
Homogenous recombinant human b-actin (6.4 µg) was incubated for 90 min at 37°C in a reaction mixture containing 20 µM ([2H]SAM) in either the absence (- rSETD3) or presence of 1.1 µg the homogenous recombinant rat SETD3 protein (+ rSETD3).
Following the reaction, b-actin was separated from other proteins by SDS-PAGE and analyzed by tandem mass spectrometry as described in Materials and Methods.
+ rSETD3
Protein	OK	Accession	Entry	Description	mW (Da)	pI (pH)	PLGS Score	Peptides	Theoretical Peptides	Coverage (%)	Precursor RMS Mass Error (ppm)	Products	Digest Peptides	Modified Peptides	Products RMS Mass Error (ppm)	Products RMS RT Error (min)	Amount (fmol)	Amount (ngrams)	Protein ID
	2	hActin_pCOLD	hActin_pCOLD	NM 001101 3 recombinant recombinant human Actin in pCOLDI	44651	5.6686	19981.7	39	34	74.75	3.1464	525	24	1	4.1659	0.0126961	0	0	0
Identified Peptides	OK	Precursor MH+ (Da)	z	Peptide MH+ (Da)	MH+ Error (Da)	MH+ Error (ppm)	Score	Start	End	Sequence	Modifications	Retention Time (min)	Query Tool	Intensity	Peptide Type	Products	BY Matches	Products RMS Mass Error (ppm)	Products RMS RT Error (min)	Protein ID
	2	2215.07	2.45	2215.07	0.0049	2.2301	9.2615	317	337	(K)DLYANTVLSGGTTMYPGIADR(M)		62.5395	PLGS Databank Search	240761	Pass One Match	47	b2b3b4b5b6b6°b7b7°b8b8*b8°b9b9*b10b10°b11*b12b13b13°b14b14°b15b15°b18b21y1y2y3y4y5y6y7y8y9y10y11y12y12°y13y13°y14y14°y15y16y17y19y21	3.2373	0.0113	0,
	2	1790.9	2.07	1790.89	0.0051	2.8376	9.0321	264	279	(K)SYELPDGQVITIGNER(F)		58.1561	PLGS Databank Search	682461	Pass One Match	31	b2b3b3°b4b5b6b7b8b8°b9b10b11°b12b16y1y2y3y4y4*y5y6y7y8y9y10y11y12y12°y13y14y16	2.3506	0.0111	0,
	2	3183.63	3.87	3183.61	0.0116	3.6398	8.9571	173	202	(R)TTGIVMDSGDGVTHTVPIYEGYALPHAILR(L)		64.4381	PLGS Databank Search	677943	Pass One Match	38	b2b2°b3b3°b4b4°b5b5°b6b6°b7b15b16b18b23b30y2y3y4y5y6y7y8y9y10y11y12y14y15y20y23y24y25y26y26°y27y28y30	2.1323	0.011	0,
	2	1516.71	2.76	1516.7	0.0036	2.3992	8.8557	385	397	(K)QEYDESGPSIVHR(K)		32.6018	PLGS Databank Search	247422	Pass One Match	29	b1b2b2*b2°b3b3*b3°b4b4°b5b5°b6°b7°b13y1y2y3y4y5y5°y6y7y8y8°y9y9°y10y11y13	3.6103	0.0043	0,
	2	1954.08	2.87	1954.06	0.0107	5.4736	8.7876	121	138	(R)VAPEEHPVLLTEAPLNPK(A)		50.593	PLGS Databank Search	1544978	Pass One Match	42	b2b4b4°b6b7b8b9b10b11b11°b12b12°b13b16b18y1y2y3y3*y4y4*y5y5*y6y6*y7y7°y8y8°y9y9°y10y11y12y12°y13y13°y14*y16y16°y17y18	4.8461	0.0168	0,
	2	1171.57	2.43	1171.57	7.0E-4	0.6315	8.73	65	75	(R)HQGVMVGMGQK(D)		28.9055	PLGS Databank Search	111764	Pass One Match	15	b3b4b5b6b7b11*y3y3*y4y5y6y7y9y10y11	2.5267	0.0108	0,
	2	1161.62	1.94	1161.62	0.0051	4.4023	8.6312	341	351	(K)EITALAPSTMK(I)		42.355	PLGS Databank Search	361088	Pass One Match	22	b2b2°b3b3°b4b4°b5°y1y2y3y3°y4y4°y5y5°y6y6°y7y8y9y9°y11	3.543	0.0083	0,
	2	2965.31	3.03	2965.3	0.01	3.3581	8.5789	16	43	(R)HMELGTLEGSMDDDIAALVVDNGSGMCK(A)	Carbamidomethyl C (27)	72.7575	PLGS Databank Search	68764	Pass One Match	27	b6b6°b7b8b10b14b15b16b17b17°b18b18°b19b20b24b28y2y4y6y7y8y9y10y11y12y13y28	4.2887	0.0105	0,
	2	1963.94	2.8	1963.93	0.0062	3.1619	8.5708	94	109	(K)YPIEHGIVTNWDDMEK(I)	Tri-deuterated Me (5)	54.2727	PLGS Databank Search	525783	Variable Modification	23	b2b5b6b7b8b9°b10y1y2y2°y3y5y6y7y7*y8*y10y12y13y14y15y15*y16	3.803	0.0207	0,
	2	2550.18	2.75	2550.17	0.0037	1.4638	8.5339	241	263	(K)LCYVALDFEQEMATAASSSSLEK(S)	Carbamidomethyl C (2)	73.5523	PLGS Databank Search	127429	Pass One Match	26	b2b3b4b5b6b7b10b11b13b14°b15b15°b16b23y1y2y4y5y6y7y8y11y11°y12°y13y23	4.3316	0.01	0,
	2	1132.53	1.91	1132.53	0.0026	2.2709	8.5221	222	231	(R)GYSFTTTAER(E)		35.3392	PLGS Databank Search	256715	Pass One Match	20	b2b3b3°b4°b5b10y2y2°y3y4y4°y5y5°y6y6°y7y7°y8y8°y10	7.1626	0.0133	0,
	2	998.49	1.78	998.486	0.0042	4.1962	8.4523	209	216	(R)DLTDYLMK(I)		56.6313	PLGS Databank Search	143988	Pass One Match	14	b1°b2b3b3°b4°b5b6°y1y2y3y4y5y6y8	5.6125	0.0077	0,
	2	976.45	1.97	976.448	0.0019	1.96	8.4521	44	53	(K)AGFAGDDAPR(A)		27.8188	PLGS Databank Search	399767	Pass One Match	12	b2b3y1y2y3y4y5y6y7y8y9y10	2.429	0.0169	0,
	2	3231.47	3.12	3231.46	0.0069	2.1213	8.4261	282	309	(R)CPEALFQPSFLGMESCGIHETTFNSIMK(C)	Carbamidomethyl C (1), Carbamidomethyl C (16)	73.444	PLGS Databank Search	111150	Pass One Match	12	b3b4b5b6b7b28y17y21y22y23y24y28	2.068	0.0083	0,
	2	644.435	1.61	644.434	0.001	1.4925	8.421	88	93	(R)GILTLK(Y)		42.8927	PLGS Databank Search	104588	Pass One Match	12	b2b3b4b4°b5°b6y1y2y3y4y4°y6	1.8966	0.013	0,
	2	1198.71	2.67	1198.71	0.0051	4.252	8.3197	54	64	(R)AVFPSIVGRPR(H)		46.1583	PLGS Databank Search	343817	Pass One Match	11	b2y1y2y3y4y5y6y7y8y9y11	6.9305	0.0111	0,
	2	800.536	1.93	800.535	0.0011	1.3127	8.244	87	93	(K)RGILTLK(Y)		35.43	PLGS Databank Search	72143	Missed Cleavage	9	b2b3b4b5b5°y1y2y6°y7	5.763	0.0063	0,
	2	795.475	1.95	795.472	0.003	3.7523	8.229	354	360	(K)IIAPPER(K)		29.6938	PLGS Databank Search	254327	Pass One Match	10	b2y1y2y3y4y4°y5y5°y6y7	2.6568	0.0087	0,
	2	644.374	1.82	644.373	0.0012	1.8605	8.1527	203	208	(R)LDLAGR(D)		29.2934	PLGS Databank Search	77204	Pass One Match	5	b3y3y4y5y6	1.0284	0.0039	0,
	2	2343.17	2.9	2343.16	0.0084	3.575	8.1143	316	337	(R)KDLYANTVLSGGTTMYPGIADR(M)		56.0222	PLGS Databank Search	72817	Pass One Match	19	b6b7°b8b8°b10b12b14°b15°b22b22°y5y6y7y8y9y12y13y14y22	3.4636	0.0107	0,
	2	1198.52	1.98	1198.52	0.0027	2.2218	8.0953	76	86	(K)DSYVGDEAQSK(R)		23.8893	PLGS Databank Search	115978	Pass One Match	12	b2b3°y2y3y3*y3°y5y6y7y8y9y11	3.5196	0.0281	0,
	2	1515.76	2.91	1515.75	0.0074	4.9097	8.0088	110	120	(K)IWHHTFYNELR(V)		41.8078	PLGS Databank Search	339580	Pass One Match	14	b3b4y3y4*y5y6y7y7°y8y8°y9y9°y10y11	3.7637	0.0154	0,
	2	2807.33	3.04	2807.31	0.0166	5.9049	7.337	239	263	(K)EKLCYVALDFEQEMATAASSSSLEK(S)	Carbamidomethyl C (4)	72.3977	PLGS Databank Search	20248	Missed Cleavage	7	y7y8y9y10y11y25y25*	4.6777	0.0094	0,
	2	1946.9	2.79	1946.9	0.0086	4.4223	7.318	94	109	(K)YPIEHGIVTNWDDMEK(I)		54.136	PLGS Databank Search	122777	Pass One Match	10	b3b6b7b8b16y10*y12y14y16y16*	10.7163	0.0102	0,
	2	422.213	1	422.215	-0.0015	-3.6556	0	65	68	(R)HQGV(M)		28.9006	PLGS Databank Search	1816	In Source Fragment	2	b3b4	3.2285	0.0035	0,
	2	553.255	1	553.255	-2.0E-4	-0.4129	0	65	69	(R)HQGVM(V)		28.9045	PLGS Databank Search	3705	In Source Fragment	3	b3b4b5	2.8634	0.0061	0,
	2	652.323	2	652.323	-2.0E-4	-0.3717	0	65	70	(R)HQGVMV(G)		28.9074	PLGS Databank Search	3231	In Source Fragment	6	b2b2*b3b4b5b6	2.1348	0.013	0,
	2	1154.55	3	1154.54	0.0025	2.1558	0	65	75	(R)HQGVMVGMGQK(D)		28.9111	PLGS Databank Search	1551	Neutral Loss (NH3)	0		0	0	0,
	2	619.323	1.48	619.323	2.0E-4	0.3098	0	70	75	(M)VGMGQK(D)		28.9036	PLGS Databank Search	3217	In Source Fragment	5	y3y3*y4y5y6	2.8369	0.0081	0,
	2	520.253	1	520.255	-0.0015	-2.872	0	71	75	(V)GMGQK(D)		28.9022	PLGS Databank Search	5592	In Source Fragment	7	b2y1y2*y3y3*y4y5	2.5542	0.0096	0,
	2	474.329	1	474.329	-1.0E-4	-0.2322	0	90	93	(I)LTLK(Y)		42.8947	PLGS Databank Search	12064	In Source Fragment	6	b2b2°b3°y3y4y4°	2.6102	0.0111	0,
	2	1099.52	2.17	1099.51	0.0047	4.2515	0	110	117	(K)IWHHTFYN(E)		41.8226	PLGS Databank Search	4101	In Source Fragment	3	b3b4y3	4.4552	0.002	0,
	2	1228.56	2.75	1228.55	0.007	5.6827	0	110	118	(K)IWHHTFYNE(L)		41.8115	PLGS Databank Search	3494	In Source Fragment	4	b3b4y2°y3°	5.5881	0.0124	0,
	2	1497.74	4	1497.74	-0.0022	-1.4645	0	110	120	(K)IWHHTFYNELR(V)		41.8136	PLGS Databank Search	12829	Neutral Loss (H2O)	4	b11y1y2y4	8.6579	0.0051	0,
	2	531.288	1	531.288	-1.0E-4	-0.2582	0	204	208	(L)DLAGR(D)		29.2961	PLGS Databank Search	3216	In Source Fragment	6	b2y1y2y3y4y5	2.8579	0.0105	0,
	2	416.262	1	416.262	0	0.014	0	205	208	(D)LAGR(D)		29.2885	PLGS Databank Search	5194	In Source Fragment	2	y3y4	1.3387	0.0047	0,
	2	980.481	2	980.476	0.0052	5.2572	0	209	216	(R)DLTDYLMK(I)		56.6351	PLGS Databank Search	4042	Neutral Loss (H2O)	0		0	0	0,
	2	1498.69	3	1498.69	-1.0E-4	-0.0644	0	385	397	(K)QEYDESGPSIVHR(K)		32.601	PLGS Databank Search	3230	Neutral Loss (H2O)	0		0	0	0,
	2	881.534	2	881.532	0.0023	2.6532	0	57	64	(F)PSIVGRPR(H)		46.1534	PLGS Databank Search	10885	In Source Fragment	10	b2b2°b3b3°b6y4y5y6y7y8	2.7029	0.0219	0,
- rSETD3
Protein	OK	Accession	Entry	Description	mW (Da)	pI (pH)	PLGS Score	Peptides	Theoretical Peptides	Coverage (%)	Precursor RMS Mass Error (ppm)	Products	Digest Peptides	Modified Peptides	Products RMS Mass Error (ppm)	Products RMS RT Error (min)	Amount (fmol)	Amount (ngrams)	Protein ID
	2	hActin_pCOLD	hActin_pCOLD	NM 001101 3 recombinant recombinant human Actin in pCOLDI	44651	5.6686	19674.7	36	34	74.75	3.1539	491	23	0	4.3963	0.0110494	0	0	0
Identified Peptides	OK	Precursor MH+ (Da)	z	Peptide MH+ (Da)	MH+ Error (Da)	MH+ Error (ppm)	Score	Start	End	Sequence	Modifications	Retention Time (min)	Query Tool	Intensity	Peptide Type	Products	BY Matches	Products RMS Mass Error (ppm)	Products RMS RT Error (min)	Protein ID
	2	1790.89	2.05	1790.89	0.0017	0.9391	9.1263	264	279	(K)SYELPDGQVITIGNER(F)		58.3613	PLGS Databank Search	567824	Pass One Match	29	b2b3b3°b4b5b6b7b8b9b10b11*b12b16y1y2y3y4y5y6y7y8y9y10y11y12y12°y13y14y16	4.5175	0.008	0,
	2	2215.07	2.44	2215.07	6.0E-4	0.2889	9.108	317	337	(K)DLYANTVLSGGTTMYPGIADR(M)		62.6318	PLGS Databank Search	193285	Pass One Match	37	b3b4b5b6b6°b7b7°b8b8*b9b9*b11b12b13b14b14°b15b15°b18b21y3y5y6y7y8y9y10y11y12y13y13°y14y14°y15y16y19y21	3.692	0.0154	0,
	2	3183.63	3.72	3183.61	0.012	3.7655	8.9256	173	202	(R)TTGIVMDSGDGVTHTVPIYEGYALPHAILR(L)		64.6288	PLGS Databank Search	661440	Pass One Match	40	b1b2b2°b3b3°b4b4°b5b5°b6b6°b7b10b15b16b16°b23b30y2y3y4y5y6y7y8y9y10y11y12y13y14y15y18y20y23y24y25y26y28y30	3.6102	0.012	0,
	2	1946.91	2.78	1946.9	0.0125	6.4255	8.9026	94	109	(K)YPIEHGIVTNWDDMEK(I)		54.349	PLGS Databank Search	506301	Pass Two Match	33	b2b4b6b6°b7b8b9°b10b10*b12y1y2y2°y3y4y5y6y7y7*y8y8*y9y9*y10y11y11*y12y13y14y15y15*y16y16*	4.3064	0.0102	0,
	2	1516.7	2.73	1516.7	0.0018	1.2124	8.8201	385	397	(K)QEYDESGPSIVHR(K)		32.8122	PLGS Databank Search	246117	Pass One Match	27	b1b2b2*b2°b3b3*b3°b4b4°b5°b6°b7°b13b13*y1y2y3y4y5y6y7y8y9y9°y10y11y13	3.2235	0.0081	0,
	2	1954.07	2.85	1954.06	0.0093	4.7572	8.7795	121	138	(R)VAPEEHPVLLTEAPLNPK(A)		50.9122	PLGS Databank Search	1316815	Pass One Match	42	b2b4b5b6b7b8b9b10b11b11°b12b13b16y2y3y3*y4y4*y5y5*y6y6*y7y7°y8y8*y9y9°y10y11y12y12*y13y13°y14y14*y15y16y16°y17y17°y18	7.1286	0.0154	0,
	2	998.488	1.82	998.486	0.0014	1.392	8.657	209	216	(R)DLTDYLMK(I)		56.828	PLGS Databank Search	151369	Pass One Match	11	b2b3b4°b5y1y2y3y4y5y6y8	3.5241	0.0063	0,
	2	1161.62	1.94	1161.62	0.0055	4.7467	8.6324	341	351	(K)EITALAPSTMK(I)		42.6369	PLGS Databank Search	338899	Pass One Match	22	b2b2°b3b3°b4b4°b5°y1y2y3y3°y4y4°y5y5°y6y6°y7y8y9y9°y11	2.1891	0.0107	0,
	2	1171.57	2.42	1171.57	0.0023	1.9972	8.616	65	75	(R)HQGVMVGMGQK(D)		29.1284	PLGS Databank Search	89430	Pass One Match	13	b3b4b5b7y3y3*y4y5y6y7y9y10y11	1.8897	0.0073	0,
	2	644.435	1.58	644.434	6.0E-4	0.8718	8.5835	88	93	(R)GILTLK(Y)		43.2081	PLGS Databank Search	152555	Pass One Match	12	b2b3b4b4°b5°b6y1y2y3y4y4°y6	1.7834	0.0076	0,
	2	1132.53	1.92	1132.53	0.0033	2.889	8.5669	222	231	(R)GYSFTTTAER(E)		35.5398	PLGS Databank Search	239475	Pass One Match	19	b2b3b3°b4°b5b10y2y3y3°y4y5y5°y6y6°y7y7°y8y8°y10	6.8497	0.0095	0,
	2	2965.32	3.03	2965.3	0.0129	4.3361	8.5117	16	43	(R)HMELGTLEGSMDDDIAALVVDNGSGMCK(A)	Carbamidomethyl C (27)	72.9314	PLGS Databank Search	49490	Pass One Match	21	b7b8b14b15b16b17b18b19b20b28y2y4y6y7y8y9y10y11y12y13y28	3.2301	0.0073	0,
	2	1198.71	2.65	1198.71	0.0033	2.7503	8.4894	54	64	(R)AVFPSIVGRPR(H)		46.4827	PLGS Databank Search	307761	Pass One Match	12	b2b3y1y2y3y4y5y6y7y8y9y11	8.0998	0.0108	0,
	2	2550.18	2.76	2550.17	0.0091	3.5813	8.3301	241	263	(K)LCYVALDFEQEMATAASSSSLEK(S)	Carbamidomethyl C (2)	73.7303	PLGS Databank Search	105230	Pass One Match	21	b2b3b4b5b6b7b10b11b14°b15°b16b23y2y4y5y6y7y8y11y14y23	2.9385	0.0056	0,
	2	1515.76	2.94	1515.75	0.0064	4.2499	8.2991	110	120	(K)IWHHTFYNELR(V)		42.1348	PLGS Databank Search	259783	Pass One Match	15	b3b4b5y3y4y4*y5y6y7y7°y8y8°y9y10y11	4.4005	0.0079	0,
	2	3231.47	3.12	3231.46	0.0109	3.3591	8.2631	282	309	(R)CPEALFQPSFLGMESCGIHETTFNSIMK(C)	Carbamidomethyl C (1), Carbamidomethyl C (16)	73.6088	PLGS Databank Search	92366	Pass One Match	13	b4b5b6b7b28y8°y9y17y21y22y23y24y28	4.6966	0.0083	0,
	2	795.475	1.94	795.472	0.0031	3.878	8.2205	354	360	(K)IIAPPER(K)		29.8844	PLGS Databank Search	225419	Pass One Match	8	b2y1y3y4y5y5°y6y7	2.3576	0.0066	0,
	2	976.453	1.98	976.448	0.005	5.1348	8.1829	44	53	(K)AGFAGDDAPR(A)		28.0475	PLGS Databank Search	326882	Pass One Match	11	b2b3y1y2y3y4y5y6y7y9y10	2.9856	0.0148	0,
	2	2343.17	2.89	2343.16	0.0052	2.2093	8.0036	316	337	(R)KDLYANTVLSGGTTMYPGIADR(M)		56.2001	PLGS Databank Search	52248	Pass One Match	16	b7°b8b10b14°b15b22b22°y5y6y7y8y9y10y11y13y22	3.7233	0.0118	0,
	2	800.539	1.93	800.535	0.0035	4.3107	7.9402	87	93	(K)RGILTLK(Y)		35.6261	PLGS Databank Search	60203	Missed Cleavage	9	b2b3b4b5b5°y1y2y6°y7	8.2924	0.0055	0,
	2	644.375	1.81	644.373	0.0023	3.5676	7.6762	203	208	(R)LDLAGR(D)		29.4953	PLGS Databank Search	71318	Pass One Match	4	y3y4y5y6	5.2601	0.0072	0,
	2	2807.32	3	2807.31	0.0073	2.5921	7.4583	239	263	(K)EKLCYVALDFEQEMATAASSSSLEK(S)	Carbamidomethyl C (4)	72.5778	PLGS Databank Search	23165	Missed Cleavage	9	b11y6y7y8y9y10y11y25y25*	4.1065	0.0117	0,
	2	1198.53	2	1198.52	0.0043	3.5568	7.2991	76	86	(K)DSYVGDEAQSK(R)		24.1904	PLGS Databank Search	7399	Pass One Match	4	b3°y7y8y11	2.0452	0.0167	0,
	2	553.256	1	553.255	9.0E-4	1.5753	0	65	69	(R)HQGVM(V)		29.1345	PLGS Databank Search	2953	In Source Fragment	5	b2b2*b3b4b5	2.0037	0.0051	0,
	2	619.324	1	619.323	5.0E-4	0.7942	0	70	75	(M)VGMGQK(D)		29.1372	PLGS Databank Search	1552	In Source Fragment	5	y3y3*y4y5y6	1.6196	0.0135	0,
	2	520.254	1	520.255	-8.0E-4	-1.5265	0	71	75	(V)GMGQK(D)		29.1312	PLGS Databank Search	3742	In Source Fragment	7	b2y1y2*y3y3*y4y5	2.1276	0.0089	0,
	2	474.329	1	474.329	1.0E-4	0.1894	0	90	93	(I)LTLK(Y)		43.2089	PLGS Databank Search	27679	In Source Fragment	6	b2b2°b3°y3y4y4°	2.1137	0.0189	0,
	2	1099.52	2	1099.51	0.0054	4.8881	0	110	117	(K)IWHHTFYN(E)		42.132	PLGS Databank Search	1789	In Source Fragment	5	b3b4b5y1y3	3.4135	0.0104	0,
	2	1228.56	3	1228.55	0.0046	3.7292	0	110	118	(K)IWHHTFYNE(L)		42.1349	PLGS Databank Search	1678	In Source Fragment	5	b3b4b5y2°y3°	3.6988	0.0163	0,
	2	1497.74	4	1497.74	-0.0027	-1.7984	0	110	120	(K)IWHHTFYNELR(V)		42.1347	PLGS Databank Search	11457	Neutral Loss (H2O)	3	b11y1y2	2.4341	0.0034	0,
	2	531.289	1	531.288	9.0E-4	1.6241	0	204	208	(L)DLAGR(D)		29.4939	PLGS Databank Search	2766	In Source Fragment	5	b2y1y3y4y5	5.7109	0.0129	0,
	2	980.478	2	980.476	0.0025	2.5034	0	209	216	(R)DLTDYLMK(I)		56.8257	PLGS Databank Search	3137	Neutral Loss (H2O)	0		0	0	0,
	2	770.373	1	770.375	-0.0019	-2.4704	0	211	216	(L)TDYLMK(I)		56.8231	PLGS Databank Search	2362	In Source Fragment	6	b2b4y3y4y5y6	1.4824	0.0051	0,
	2	498.268	1	498.267	0.001	2.0608	0	357	360	(A)PPER(K)		29.8883	PLGS Databank Search	3008	In Source Fragment	6	b1b2b3y2y3y4	4.2342	0.0082	0,
	2	1498.69	3	1498.69	-0.0038	-2.5332	0	385	397	(K)QEYDESGPSIVHR(K)		32.8157	PLGS Databank Search	3100	Neutral Loss (H2O)	0		0	0	0,
	2	881.533	2	881.532	0.0013	1.5188	0	57	64	(F)PSIVGRPR(H)		46.4858	PLGS Databank Search	9397	In Source Fragment	10	b2b2°b3b3°b6y4y5y6y7y8	2.8265	0.0155	0,

## Sheet: Experiment 2 (rSETD3)
Figure 9. Q-TOF analysis of both non-modified and deuterium(D3)-methylated beta-actin peptides produced in the absence or presence of the human SETD3 protein
Homogenous recombinant human b-actin (6.4 µg) was incubated for 90 min at 37°C in a reaction mixture containing 30 µM ([2H]SAM) in either the absence (- rSETD3) or presence of 3.5 µg the homogenous recombinant rat SETD3 protein (+ rSETD3).
Following the reaction, b-actin was separated from other proteins by SDS-PAGE and analyzed by tandem mass spectrometry as described in Materials and Methods.
+ rSETD3
Protein	OK	Accession	Entry	Description	mW (Da)	pI (pH)	PLGS Score	Peptides	Theoretical Peptides	Coverage (%)	Precursor RMS Mass Error (ppm)	Products	Digest Peptides	Modified Peptides	Products RMS Mass Error (ppm)	Products RMS RT Error (min)	Amount (fmol)	Amount (ngrams)	Protein ID
	2	hActin_pCOLD	hActin_pCOLD	NM 001101 3 recombinant recombinant human Actin in pCOLDI	44651	5.6686	29220.9	38	34	74.75	2.605	505	25	1	3.5463	0.010521	0	0	0
Identified Peptides	OK	Precursor MH+ (Da)	z	Peptide MH+ (Da)	MH+ Error (Da)	MH+ Error (ppm)	Score	Start	End	Sequence	Modifications	Retention Time (min)	Query Tool	Intensity	Peptide Type	Products	BY Matches	Products RMS Mass Error (ppm)	Products RMS RT Error (min)	Protein ID
	2	2215.07	2.48	2215.07	-5.0E-4	-0.2077	9.5577	317	337	(K)DLYANTVLSGGTTMYPGIADR(M)		62.5824	PLGS Databank Search	214945	Pass One Match	38	b2b3b4b5b6b6°b7b7°b8b8*b8°b9b9°b12b13°b14b14°b15b15°b21y1y2y3y4y5y6y7y8y9y10y11y12y13y13°y14y15y19y21	3.7815	0.0065	0,
	2	3183.62	3.7	3183.61	0.0088	2.7603	9.3124	173	202	(R)TTGIVMDSGDGVTHTVPIYEGYALPHAILR(L)		64.7485	PLGS Databank Search	583606	Pass One Match	38	b2b2°b3b3°b4b4°b5b5°b6b6°b7b15b16b16°b23b30y2y3y4y5y6y7y8y9y10y11y12y14y15y18y20y23y24y25y26y27y28y30	2.2953	0.0078	0,
	2	1790.89	2.05	1790.89	0.002	1.1066	9.2249	264	279	(K)SYELPDGQVITIGNER(F)		58.2733	PLGS Databank Search	909599	Pass One Match	32	b2b3b3°b4b5b6b7b8b8°b9b10b12b16y1y2y3y4y4*y5y6y7y8y9y10y10*y11y11*y12y12°y13y14y16	5.8221	0.0149	0,
	2	2550.18	2.71	2550.17	0.0049	1.9343	9.1606	241	263	(K)LCYVALDFEQEMATAASSSSLEK(S)	Carbamidomethyl C (2)	73.8037	PLGS Databank Search	205312	Pass One Match	29	b2b3b4b5b6b7b9b11b13b14°b15°b16b17b23y1y2y4y5y6y7y8y9y10y11y12y13y19y21°y23	2.8746	0.005	0,
	2	1161.62	1.95	1161.62	0.0035	3.025	9.0647	341	351	(K)EITALAPSTMK(I)		42.6051	PLGS Databank Search	584039	Pass One Match	24	b2b2°b3b3°b4b4°b5b5°b11y1y2y3y3°y4y4°y5y5°y6y6°y7y8y9y9°y11	2.0291	0.0088	0,
	2	1132.53	1.95	1132.53	0.0024	2.0943	9.0224	222	231	(R)GYSFTTTAER(E)		35.8812	PLGS Databank Search	474173	Pass One Match	19	b2b3b3°b4°b5°b10y1y2y3y4y5y5°y6y6°y7y7°y8y8°y10	3.1412	0.0071	0,
	2	1954.08	2.91	1954.06	0.0129	6.5995	8.9688	121	138	(R)VAPEEHPVLLTEAPLNPK(A)		50.8225	PLGS Databank Search	1774160	Pass Two Match	36	b2b6b7b8b9b10b11b11°b12b13b16y1y2y3y4y5y5*y6y7y8y8°y9y10y10°y11y12y13y13°y14y14*y15y15°y16y16°y17y18	5.4778	0.0239	0,
	2	998.489	1.87	998.486	0.0024	2.3935	8.9593	209	216	(R)DLTDYLMK(I)		56.8053	PLGS Databank Search	366734	Pass One Match	16	b1°b2b3b3°b4°b5b5°b6b6°y1y2y3y4y5y6y8	2.3319	0.0072	0,
	2	1516.71	2.78	1516.7	0.0043	2.8607	8.9217	385	397	(K)QEYDESGPSIVHR(K)		33.1142	PLGS Databank Search	245395	Pass One Match	26	b1b2b2*b2°b3b3*b3°b4°b5°b6°b7°b13y1y2y3y4y5y5°y6y7y8y9y9°y10y11y13	3.3521	0.0071	0,
	2	976.45	1.96	976.448	0.0021	2.1648	8.8864	44	53	(K)AGFAGDDAPR(A)		28.2519	PLGS Databank Search	526715	Pass One Match	13	b2b3y1y2y3y4y5y6y6°y7y8y9y10	1.4793	0.0078	0,
	2	2965.31	3.01	2965.3	0.0081	2.7174	8.8614	16	43	(R)HMELGTLEGSMDDDIAALVVDNGSGMCK(A)	Carbamidomethyl C (27)	73.0209	PLGS Databank Search	57290	Pass One Match	24	b6b7b8b14b15b16b16°b17b17°b18b19b20b28y2y4y6y7y8y9y10y11y12y13y28	2.5297	0.0065	0,
	2	1198.71	2.69	1198.71	0.0028	2.3332	8.831	54	64	(R)AVFPSIVGRPR(H)		46.4161	PLGS Databank Search	697649	Pass One Match	13	b2b3y1y2y3y4y5y6y7y7°y8y9y11	5.5522	0.0077	0,
	2	1198.53	1.97	1198.52	0.0051	4.2242	8.7973	76	86	(K)DSYVGDEAQSK(R)		24.3966	PLGS Databank Search	199279	Pass One Match	20	b2b2°b3b3°b4y1y2y2°y3y3*y3°y4y5y5°y6y7y7°y8y9y11	3.0406	0.0085	0,
	2	1171.57	2.39	1171.57	0.001	0.8876	8.7724	65	75	(R)HQGVMVGMGQK(D)		29.6662	PLGS Databank Search	73490	Pass One Match	14	b3b4b5b6b7y3y3*y5y6y7y9y10y10*y11	3.197	0.0106	0,
	2	3231.47	3.09	3231.46	0.0067	2.0594	8.7204	282	309	(R)CPEALFQPSFLGMESCGIHETTFNSIMK(C)	Carbamidomethyl C (1), Carbamidomethyl C (16)	73.6972	PLGS Databank Search	110605	Pass One Match	12	b3b4b5b6b7y10y17y21y22y23y28y28*	3.1725	0.0052	0,
	2	644.433	1.63	644.434	-0.0012	-1.9213	8.692	88	93	(R)GILTLK(Y)		43.1954	PLGS Databank Search	199943	Pass One Match	12	b2b3b4b4°b5°b6y1y2y3y4y4°y6	3.0329	0.0068	0,
	2	1515.75	2.94	1515.75	0.0041	2.7325	8.6714	110	120	(K)IWHHTFYNELR(V)		42.3153	PLGS Databank Search	330028	Pass One Match	15	b3b4y3y4y4*y5y6y7y7°y8y8°y9y9°y10y11	2.9697	0.0073	0,
	2	2343.17	2.91	2343.16	0.0055	2.3374	8.6592	316	337	(R)KDLYANTVLSGGTTMYPGIADR(M)		56.184	PLGS Databank Search	76984	Pass One Match	22	b7b7°b8b8*b9b12b14°b16b22b22°y1y3y5y6y7y8y9y10y11y12y13y22	3.7295	0.008	0,
	2	1963.94	2.85	1963.93	0.01	5.0968	8.5127	94	109	(K)YPIEHGIVTNWDDMEK(I)	Tri-deuterated Me (4)	54.6952	PLGS Databank Search	82734	Variable Modification	17	b6b7b8y1y2y2°y3y4y5y6y7y8y14y15y15*y16y16*	3.1765	0.0087	0,
	2	800.536	1.92	800.535	9.0E-4	1.0628	8.3782	87	93	(K)RGILTLK(Y)		36.3439	PLGS Databank Search	105472	Missed Cleavage	9	b1b2b3b4b5b5°y1y6°y7	5.4626	0.0069	0,
	2	795.474	1.96	795.472	0.0018	2.2438	8.3075	354	360	(K)IIAPPER(K)		30.0812	PLGS Databank Search	195131	Pass One Match	8	b2y1y2y3y4y5y6y7	2.4813	0.0173	0,
	2	644.372	1.85	644.373	-2.0E-4	-0.3122	8.1584	203	208	(R)LDLAGR(D)		29.7871	PLGS Databank Search	72365	Pass One Match	4	y3y4y5y6	1.9802	0.0113	0,
	2	2807.32	3.06	2807.31	0.0054	1.9153	7.945	239	263	(K)EKLCYVALDFEQEMATAASSSSLEK(S)	Carbamidomethyl C (4)	72.6702	PLGS Databank Search	25172	Missed Cleavage	8	b25y6y7y8y9y10y11y25	2.5177	0.0055	0,
	2	1354.63	2.63	1354.62	0.0021	1.5147	7.8635	76	87	(K)DSYVGDEAQSKR(G)		23.0983	PLGS Databank Search	20431	Pass One Match	6	b6y1y6y8y9y12	2.3427	0.0139	0,
	2	1946.9	2.83	1946.9	0.0089	4.5764	7.7203	94	109	(K)YPIEHGIVTNWDDMEK(I)		54.5478	PLGS Databank Search	27766	Pass One Match	4	b6b7y15y16	2.4537	0.0043	0,
	2	652.323	2	652.323	-3.0E-4	-0.525	0	65	70	(R)HQGVMV(G)		29.6667	PLGS Databank Search	2089	In Source Fragment	6	b2b2*b3b4b5b6	2.3959	0.0072	0,
	2	520.254	1	520.255	-9.0E-4	-1.7187	0	71	75	(V)GMGQK(D)		29.6637	PLGS Databank Search	3069	In Source Fragment	6	b2y1y2*y3y3*y5	3.2232	0.0059	0,
	2	626.422	2	626.424	-0.0012	-1.8733	0	88	93	(R)GILTLK(Y)		43.2187	PLGS Databank Search	1864	Neutral Loss (H2O)	0		0	0	0,
	2	474.328	1	474.329	-6.0E-4	-1.2863	0	90	93	(I)LTLK(Y)		43.1931	PLGS Databank Search	33377	In Source Fragment	6	b2b2°b3°y3y4y4°	3.4447	0.0054	0,
	2	1099.51	2	1099.51	0.0029	2.6144	0	110	117	(K)IWHHTFYN(E)		42.3155	PLGS Databank Search	1818	In Source Fragment	3	b3b4y3	2.5534	0.0075	0,
	2	1228.56	3	1228.55	0.0037	2.9966	0	110	118	(K)IWHHTFYNE(L)		42.3195	PLGS Databank Search	1923	In Source Fragment	4	b3b4y2°y3°	3.4061	0.0164	0,
	2	1497.73	4	1497.74	-0.0045	-3.0002	0	110	120	(K)IWHHTFYNELR(V)		42.3161	PLGS Databank Search	11105	Neutral Loss (H2O)	3	b11y1y2	1.6945	0.0061	0,
	2	531.288	1	531.288	-6.0E-4	-1.1993	0	204	208	(L)DLAGR(D)		29.7818	PLGS Databank Search	2649	In Source Fragment	4	b2y3y4y5	1.9721	0.0134	0,
	2	416.26	1	416.262	-0.0011	-2.6285	0	205	208	(D)LAGR(D)		29.7873	PLGS Databank Search	4718	In Source Fragment	3	y1y3y4	2.1871	0.0124	0,
	2	980.479	2	980.476	0.003	3.0134	0	209	216	(R)DLTDYLMK(I)		56.8038	PLGS Databank Search	7839	Neutral Loss (H2O)	0		0	0	0,
	2	770.376	1	770.375	5.0E-4	0.6449	0	211	216	(L)TDYLMK(I)		56.8032	PLGS Databank Search	4184	In Source Fragment	8	b2°b3°b4b4°y3y4y5y6	2.2758	0.0076	0,
	2	1498.69	3	1498.69	9.0E-4	0.6029	0	385	397	(K)QEYDESGPSIVHR(K)		33.1147	PLGS Databank Search	2666	Neutral Loss (H2O)	0		0	0	0,
	2	553.254	1	553.255	-0.0014	-2.5819	0	65	69	(R)HQGVM(V)		29.6656	PLGS Databank Search	2454	In Source Fragment	3	b3b4b5	3.1959	0.0076	0,
- rSETD3
Protein	OK	Accession	Entry	Description	mW (Da)	pI (pH)	PLGS Score	Peptides	Theoretical Peptides	Coverage (%)	Precursor RMS Mass Error (ppm)	Products	Digest Peptides	Modified Peptides	Products RMS Mass Error (ppm)	Products RMS RT Error (min)	Amount (fmol)	Amount (ngrams)	Protein ID
	2	hActin_pCOLD	hActin_pCOLD	NM 001101 3 recombinant recombinant human Actin in pCOLDI	44651	5.6686	23887.1	33	34	74.75	2.4193	466	23	0	4.0023	0.00948318	0	0	0
Identified Peptides	OK	Precursor MH+ (Da)	z	Peptide MH+ (Da)	MH+ Error (Da)	MH+ Error (ppm)	Score	Start	End	Sequence	Modifications	Retention Time (min)	Query Tool	Intensity	Peptide Type	Products	BY Matches	Products RMS Mass Error (ppm)	Products RMS RT Error (min)	Protein ID
	2	3183.62	3.73	3183.61	0.0091	2.8546	9.2317	173	202	(R)TTGIVMDSGDGVTHTVPIYEGYALPHAILR(L)		64.7999	PLGS Databank Search	522345	Pass One Match	36	b2b2°b3b3°b4b4°b5b5°b6b6°b7b16b23b30y2y3y4y5y6y7y8y9y10y11y12y14y15y18y20y23y24y25y26y27y28y30	2.5018	0.0055	0,
	2	2215.08	2.5	2215.07	0.0066	2.9976	9.1113	317	337	(K)DLYANTVLSGGTTMYPGIADR(M)		62.6377	PLGS Databank Search	197521	Pass One Match	39	b2b3b4b5b6b6°b7b7°b8b8*b9b9°b10°b12b12°b13b13°b14b14°b15b15°b18b21y1y2y3y5y6y7y8y9y10y11y12y13y13°y14y15y21	3.7624	0.0115	0,
	2	1954.07	2.9	1954.06	0.0096	4.9107	9.0957	121	138	(R)VAPEEHPVLLTEAPLNPK(A)		51	PLGS Databank Search	1329655	Pass One Match	39	b2b6b7b8b9b10b11b11°b12b13b16y1y2y3y3*y4y4*y5y5*y6y6*y7y7°y8y8°y9y10y10°y11y12y12*y13y13°y14y14*y15y16°y17y18	4.9461	0.0111	0,
	2	1790.9	2.08	1790.89	0.0037	2.0559	9.0572	264	279	(K)SYELPDGQVITIGNER(F)		58.388	PLGS Databank Search	687189	Pass One Match	35	b2b3b3°b4b5b6b7b8b8°b9b9*b10b10°b12b16y1y2y4y4*y5y6y7y8y9y10y10*y11y11*y11°y12y12*y12°y13y14y16	6.398	0.011	0,
	2	1161.62	1.96	1161.62	0.002	1.7337	9.0451	341	351	(K)EITALAPSTMK(I)		42.7943	PLGS Databank Search	387368	Pass One Match	21	b2b2°b3b3°b4b4°b5°y1y2y3y3°y4y4°y5y5°y6y6°y7y8y9y11	2.3025	0.0067	0,
	2	1132.53	1.96	1132.53	0.0018	1.5645	8.9042	222	231	(R)GYSFTTTAER(E)		36.1031	PLGS Databank Search	315250	Pass One Match	19	b2b3b3°b4°b5°b10y1y2y3y4y5y5°y6y6°y7y7°y8y8°y10	3.1133	0.0086	0,
	2	976.45	1.97	976.448	0.0017	1.7552	8.8679	44	53	(K)AGFAGDDAPR(A)		28.5357	PLGS Databank Search	358151	Pass One Match	12	b2b3y1y2y3y4y5y6y7y8y9y10	1.2337	0.0056	0,
	2	2550.18	2.75	2550.17	0.0031	1.2285	8.8653	241	263	(K)LCYVALDFEQEMATAASSSSLEK(S)	Carbamidomethyl C (2)	73.8727	PLGS Databank Search	125445	Pass One Match	28	b2b3b4b5b6b7b9b10b11b13b14°b15°b16b17b23y2y4y5y6y7y8y9y10y11y11°y12y12°y23	4.2924	0.0101	0,
	2	2965.31	3.04	2965.3	0.0015	0.4916	8.852	16	43	(R)HMELGTLEGSMDDDIAALVVDNGSGMCK(A)	Carbamidomethyl C (27)	73.0548	PLGS Databank Search	52974	Pass One Match	23	b7b8b10b14b16b17b17°b18b19b20b26b28y2y4y6y7y8y9y10y11y12y13y28	3.2049	0.0079	0,
	2	998.488	1.88	998.486	0.0021	2.093	8.7296	209	216	(R)DLTDYLMK(I)		56.895	PLGS Databank Search	249634	Pass One Match	15	b1°b2b3b3°b4°b5b5°b6y1y2y3y4y5y6y8	4.1456	0.011	0,
	2	1198.52	1.97	1198.52	0.0015	1.2205	8.6495	76	86	(K)DSYVGDEAQSK(R)		24.2361	PLGS Databank Search	116125	Pass One Match	17	b2b2°b3b3°y1y2y3y3*y3°y4y5y6y7y7°y8y9y11	2.382	0.0123	0,
	2	644.435	1.71	644.434	6.0E-4	0.8718	8.6368	88	93	(R)GILTLK(Y)		43.429	PLGS Databank Search	119810	Pass One Match	9	b2b3b4b4°b5°y3y4y4°y6	1.6274	0.0062	0,
	2	1516.71	2.76	1516.7	0.0075	4.9706	8.6213	385	397	(K)QEYDESGPSIVHR(K)		33.3139	PLGS Databank Search	176722	Pass One Match	21	b1b2b2*b2°b3°b4°b5°b7°b13y1y2y3y4y5y6y7y8y9y10y11y13	4.5844	0.0043	0,
	2	1946.9	2.84	1946.9	0.0065	3.3437	8.5563	94	109	(K)YPIEHGIVTNWDDMEK(I)		54.59	PLGS Databank Search	94386	Pass One Match	18	b2b6b7b8b10y1y2y2°y3y4y5y6y7y8y9y15y16y16*	2.9303	0.011	0,
	2	1171.57	2.39	1171.57	0.0034	2.9361	8.5308	65	75	(R)HQGVMVGMGQK(D)		29.9198	PLGS Databank Search	66544	Pass One Match	12	b3b4b5b6y3y3*y5y6y7y9y10y11	2.5148	0.011	0,
	2	1198.71	2.77	1198.71	0.0041	3.4177	8.3959	54	64	(R)AVFPSIVGRPR(H)		46.6346	PLGS Databank Search	409789	Pass One Match	11	b2y1y2y3y4y5y6y7y8y9y11	7.8889	0.0136	0,
	2	3231.47	3.12	3231.46	0.0088	2.7093	8.3952	282	309	(R)CPEALFQPSFLGMESCGIHETTFNSIMK(C)	Carbamidomethyl C (1), Carbamidomethyl C (16)	73.7675	PLGS Databank Search	71337	Pass One Match	8	b5b6b7b28y17y21y23y28	2.2335	0.0059	0,
	2	795.475	1.96	795.472	0.0031	3.878	8.3306	354	360	(K)IIAPPER(K)		30.3321	PLGS Databank Search	134120	Pass One Match	7	b2y1y3y4y5y6y7	2.4043	0.0081	0,
	2	1515.75	3.11	1515.75	0.0025	1.677	8.3105	110	120	(K)IWHHTFYNELR(V)		42.5281	PLGS Databank Search	194305	Pass One Match	13	b3y3y4y4*y5y6y7y7°y8y8°y9y9°y11	4.7823	0.0083	0,
	2	2343.17	2.92	2343.16	0.0044	1.8679	8.2788	316	337	(R)KDLYANTVLSGGTTMYPGIADR(M)		56.257	PLGS Databank Search	57044	Pass One Match	17	b6b7b7*b8b9b14°b22y1y5y6y7y8y9y11y12y13y22	4.144	0.0106	0,
	2	800.536	1.93	800.535	8.0E-4	0.9379	8.1563	87	93	(K)RGILTLK(Y)		36.508	PLGS Databank Search	69519	Missed Cleavage	9	b1b2b3b4b5b5°y1y6°y7	6.9781	0.0079	0,
	2	644.374	1.86	644.373	9.0E-4	1.3949	7.9492	203	208	(R)LDLAGR(D)		30.0577	PLGS Databank Search	56250	Pass One Match	4	y3y4y5y6	3.4619	0.0075	0,
	2	2807.32	3	2807.31	0.0051	1.8084	7.5338	239	263	(K)EKLCYVALDFEQEMATAASSSSLEK(S)	Carbamidomethyl C (4)	72.7151	PLGS Databank Search	12714	Missed Cleavage	4	y7y8y11y25	1.3499	0.0044	0,
	2	553.255	1	553.255	3.0E-4	0.4908	0	65	69	(R)HQGVM(V)		29.915	PLGS Databank Search	2152	In Source Fragment	3	b3b4b5	1.8328	0.0135	0,
	2	652.324	2	652.323	3.0E-4	0.3948	0	65	70	(R)HQGVMV(G)		29.9233	PLGS Databank Search	1761	In Source Fragment	6	b2b2*b3b4b5b6	3.4045	0.0061	0,
	2	520.255	1	520.255	-3.0E-4	-0.5654	0	71	75	(V)GMGQK(D)		29.9209	PLGS Databank Search	2943	In Source Fragment	6	b2y1y2*y3y3*y5	1.9344	0.0095	0,
	2	474.329	1	474.329	0	-0.0214	0	90	93	(I)LTLK(Y)		43.4291	PLGS Databank Search	24486	In Source Fragment	8	b2b2°b3°y1y2y3y4y4°	0.3733	0.0106	0,
	2	1497.73	4	1497.74	-0.0069	-4.6026	0	110	120	(K)IWHHTFYNELR(V)		42.5321	PLGS Databank Search	7491	Neutral Loss (H2O)	3	b11y1y2	1.6445	0.0068	0,
	2	531.289	1	531.288	3.0E-4	0.4947	0	204	208	(L)DLAGR(D)		30.0528	PLGS Databank Search	2060	In Source Fragment	5	b2y1y3y4y5	4.3064	0.0097	0,
	2	980.479	2	980.476	0.0028	2.8094	0	209	216	(R)DLTDYLMK(I)		56.8954	PLGS Databank Search	5422	Neutral Loss (H2O)	0		0	0	0,
	2	770.376	1	770.375	0.0012	1.5536	0	211	216	(L)TDYLMK(I)		56.896	PLGS Databank Search	2442	In Source Fragment	7	b2°b3°b4y3y4y5y6	2.3068	0.0065	0,
	2	1498.69	3	1498.69	0.0018	1.2034	0	385	397	(K)QEYDESGPSIVHR(K)		33.3169	PLGS Databank Search	1908	Neutral Loss (H2O)	0		0	0	0,
	2	881.534	2	881.532	0.0021	2.4263	0	57	64	(F)PSIVGRPR(H)		46.6379	PLGS Databank Search	13144	In Source Fragment	11	b1b2b2°b3b3°b6y4y5y6y7y8	2.948	0.011	0,
