# Supplementary material for: SETD3 protein is the actin-specific histidine N-methyltransferase
Source: eLife. 2018 Dec 11;7:e37921. doi: 10.7554/eLife.37921 (PMC6289574; doi:10.7554/eLife.37921)
Supplement: Table 3—source data 1. [file elife-37921-table3-data1.xls]

## Sheet: Table 4 - Source Data 1
Table 4. Kinetic properties of rat and human SETD3 proteins (beta Actin)
The calculation of kinetic parameters were performed with Prism 4.0 (GraphPad Software) using a nonlinear regression.
beta-Actin [uM]	nmol/mg/min protein hSETD3	nmol/mg/min protein hSETD3	nmol/mg/min protein hSETD3	nmol/mg/min protein hSETD3	nmol/mg/min protein rSETD3	nmol/mg/min protein rSETD3	nmol/mg/min protein rSETD3	nmol/mg/min protein rSETD3
5	7.93	9	7.93	7.17	6.6	7.08	6.97
2.5	6.95	7.22	6.64	6.26	5.1	4.84	4.91	6.48
1	5.57	5.53	5.44	4.77	2.97	3.01	2.48	3.63
0.5	4.21	3.33	3.75	3.48	1.37	1.41	1.12	2.29
0.4	3.79	2.12	3.42	3.11	1.35	0.9	1.3	1.93
0.3	3.24	2.46	2.89	2.5	0.51	0.57	0.42	1.23
0.2	2.02	0.83	1.74		0.13	0.16	0.03
0	0	0	0	0	0	0	0	0

## Sheet: KM
Table 4. Kinetic properties of rat and human SETD3 proteins (beta Actin)
The calculation of kinetic parameters were performed with Prism 4.0 (GraphPad Software) using a nonlinear regression.
		nmol/mg/min protein hSETD3	nmol/mg/min protein rSETD3
	Michaelis-Menten
	Best-fit values
	VMAX	9.091	11.28
	KM	0.7518	2.996
	Std. Error
	VMAX	0.3081	1.018
	KM	0.06978	0.5072
	95% Confidence Intervals
	VMAX	8.460 to 9.721	9.190 to 13.36
	KM	0.6091 to 0.8945	1.957 to 4.034
	Goodness of Fit
	Degrees of Freedom	29	28
	R2	0.9664	0.96
	Absolute Sum of Squares	6.702	6.313
	Sy.x	0.4807	0.4748
	Constraints
	KM	KM > 0.0	KM > 0.0
	Data
	Number of X values	8	8
	Number of Y replicates	4	4
	Total number of values	31	30
	Number of missing values	1	2

## Sheet: kcat for hSETD3
Table 4. Kinetic properties of rat and human SETD3 proteins (beta Actin)
The calculation of kinetic parameters were performed with Prism 4.0 (GraphPad Software) using a nonlinear regression.
		nmol/mg/min protein hSETD3
	kcat
	Best-fit values
	ET	14.08
	KCAT	0.6457
	KM	0.7518
	Std. Error
	KCAT	0.02189
	KM	0.06978
	95% Confidence Intervals
	KCAT	0.6010 to 0.6905
	KM	0.6091 to 0.8945
	Goodness of Fit
	Degrees of Freedom	29
	R2	0.9664
	Absolute Sum of Squares	6.702
	Sy.x	0.4807
	Constraints
	ET	ET = 14.08
	Data
	Number of X values	8
	Number of Y replicates	4
	Total number of values	31
	Number of missing values	1

## Sheet: kcat for rSETD3
Table 4. Kinetic properties of rat and human SETD3 proteins (beta Actin)
The calculation of kinetic parameters were performed with Prism 4.0 (GraphPad Software) using a nonlinear regression.
		nmol/mg/min protein rSETD3
	kcat
	Best-fit values
	ET	14.05
	KCAT	0.8028
	KM	2.996
	Std. Error
	KCAT	0.0725
	KM	0.5072
	95% Confidence Intervals
	KCAT	0.6543 to 0.9512
	KM	1.957 to 4.034
	Goodness of Fit
	Degrees of Freedom	28
	R2	0.96
	Absolute Sum of Squares	6.313
	Sy.x	0.4748
	Constraints
	ET	ET = 14.05
	Data
	Number of X values	8
	Number of Y replicates	4
	Total number of values	30
	Number of missing values	2
