# Supplementary material for: SETD3 protein is the actin-specific histidine N-methyltransferase
Source: eLife. 2018 Dec 11;7:e37921. doi: 10.7554/eLife.37921 (PMC6289574; doi:10.7554/eLife.37921)
Supplement: Table 3—source data 2. [file elife-37921-table3-data2.xls]

## Sheet: Table 4 - Source Data 2
Table 4. Kinetic properties of rat and human SETD3 proteins (SAM)
The calculation of kinetic parameters were performed with Prism 4.0 (GraphPad Software) using a nonlinear regression.
SAM[uM]	nmol/mg/min protein hSETD3	nmol/mg/min protein hSETD3	nmol/mg/min protein hSETD3	nmol/mg/min protein rSETD3	nmol/mg/min protein rSETD3	nmol/mg/min protein rSETD3
0	0	0	0	0	0	0
0.1	3.95	4	3.7	3.8	3.8	3.58
0.2	5.49	5.62	7.25	5.28	5.27	5.14
0.3	6.48	6.4	6.02	6.01	5.97	5.89
0.5	7.11	7.12	3	6.52	7	6.45
1	8.2	7.65	7.73	7.88	7.51	6.95
2	8	8.4	7.65	7.66	7.62	6.96
			Values excluded from calculations

## Sheet: KM
Table 4. Kinetic properties of rat and human SETD3 proteins (SAM)
The calculation of kinetic parameters were performed with Prism 4.0 (GraphPad Software) using a nonlinear regression.
		nmol/mg/min protein hSETD3	nmol/mg/min protein rSETD3
	Michaelis-Menten
	Best-fit values
	VMAX	8.649	8.053
	KM	0.1155	0.1094
	Std. Error
	VMAX	0.1194	0.1361
	KM	0.006961	0.008121
	99% Confidence Intervals
	VMAX	8.303 to 8.995	7.663 to 8.442
	KM	0.09530 to 0.1356	0.08616 to 0.1326
	Goodness of Fit
	Degrees of Freedom	17	19
	R2	0.9941	0.9898
	Absolute Sum of Squares	0.8364	1.293
	Sy.x	0.2218	0.2609
	Constraints
	KM	KM > 0.0	KM > 0.0
	Data
	Number of X values	7	7
	Number of Y replicates	3	3
	Total number of values	19	21
	Number of missing values	2	0

## Sheet: kcat for hSETD3
Table 4. Kinetic properties of rat and human SETD3 proteins (SAM)
The calculation of kinetic parameters were performed with Prism 4.0 (GraphPad Software) using a nonlinear regression.
		nmol/mg/min protein hSETD3
	kcat
	Best-fit values
	ET	14.08
	KCAT	0.6144
	KM	0.1155
	Std. Error
	KCAT	0.008482
	KM	0.006961
	95% Confidence Intervals
	KCAT	0.5965 to 0.6323
	KM	0.1008 to 0.1302
	Goodness of Fit
	Degrees of Freedom	17
	R2	0.9941
	Absolute Sum of Squares	0.8364
	Sy.x	0.2218
	Constraints
	ET	ET = 14.08
	Data
	Number of X values	7
	Number of Y replicates	3
	Total number of values	19
	Number of missing values	2

## Sheet: kcat for rSETD3
Table 4. Kinetic properties of rat and human SETD3 proteins (SAM)
The calculation of kinetic parameters were performed with Prism 4.0 (GraphPad Software) using a nonlinear regression.
		nmol/mg/min protein rSETD3
	kcat
	Best-fit values
	ET	14.05
	KCAT	0.5733
	KM	0.1094
	Std. Error
	KCAT	0.009688
	KM	0.008121
	95% Confidence Intervals
	KCAT	0.5530 to 0.5936
	KM	0.09240 to 0.1264
	Goodness of Fit
	Degrees of Freedom	19
	R2	0.9898
	Absolute Sum of Squares	1.293
	Sy.x	0.2609
	Constraints
	ET	ET = 14.05
	Data
	Number of X values	7
	Number of Y replicates	3
	Total number of values	21
	Number of missing values	0
