# Supplementary material for: SETD3 protein is the actin-specific histidine N-methyltransferase
Source: eLife. 2018 Dec 11;7:e37921. doi: 10.7554/eLife.37921 (PMC6289574; doi:10.7554/eLife.37921)
Supplement: Table 3—source data 3. [file elife-37921-table3-data3.xls]

## Sheet: Table 4 - Source Data 1
Table 4. Kinetic properties of rat and human SETD3 proteins (peptide H)
The calculation of kinetic parameters were performed with Prism 4.0 (GraphPad Software) using a nonlinear regression.
peptide H [mM]	nmol/mg/min protein hSETD3	nmol/mg/min protein hSETD3	nmol/mg/min protein hSETD3		nmol/mg/min protein rSETD3	nmol/mg/min protein rSETD3	nmol/mg/min protein rSETD3
0	0	0	0		0	0	0
0.5	0.0002	0.002	0.003		0.0054	0.0032	0.0019
1	0.0016	0.003	0.0036		0.0075	0.0077	0.0035
2.5	0.0073	0.0064	0.0035		0.0117	0.0126	0.0111
5	0.0114	0.009	0.0121		0.0221	0.0216	0.0184
10	0.0139	0.0183	0.0128		0.0317	0.0341	0.0258
20	0.019	0.0238	0.0186		0.0416	0.043	0.0414
			Value excluded from calculations

## Sheet: KM
Table 4. Kinetic properties of rat and human SETD3 proteins (peptide H)
The calculation of kinetic parameters were performed with Prism 4.0 (GraphPad Software) using a nonlinear regression.
		nmol/mg/min protein hSETD3	nmol/mg/min protein rSETD3
	Michaelis-Menten
	Best-fit values
	VMAX	0.02908	0.06388
	KM	8.729	10.59
	Std. Error
	VMAX	0.002916	0.004037
	KM	1.949	1.373
	95% Confidence Intervals
	VMAX	0.02295 to 0.03521	0.05543 to 0.07233
	KM	4.634 to 12.82	7.717 to 13.46
	Goodness of Fit
	Degrees of Freedom	18	19
	R2	0.9561	0.9842
	Absolute Sum of Squares	4.7222e-05	6.8914e-05
	Sy.x	0.00162	0.001904
	Constraints
	KM	KM > 0.0	KM > 0.0
	Data
	Number of X values	7	7
	Number of Y replicates	3	3
	Total number of values	20	21
	Number of missing values	1	0

## Sheet: kcat for hSETD3
Table 4. Kinetic properties of rat and human SETD3 proteins (peptide H)
The calculation of kinetic parameters were performed with Prism 4.0 (GraphPad Software) using a nonlinear regression.
		nmol/mg/min protein hSETD3
	kcat
	Best-fit values
	ET	14.1
	KCAT	0.002062
	KM	8.729
	Std. Error
	KCAT	0.0002068
	KM	1.949
	95% Confidence Intervals
	KCAT	0.001628 to 0.002496
	KM	4.634 to 12.82
	Goodness of Fit
	Degrees of Freedom	18
	R2	0.9561
	Absolute Sum of Squares	4.7222e-05
	Sy.x	0.00162
	Constraints
	ET	ET = 14.10
	Data
	Number of X values	7
	Number of Y replicates	3
	Total number of values	20
	Number of missing values	1

## Sheet: kcat for rSETD3
Table 4. Kinetic properties of rat and human SETD3 proteins (peptide H)
The calculation of kinetic parameters were performed with Prism 4.0 (GraphPad Software) using a nonlinear regression.
		nmol/mg/min protein rSETD3
	kcat
	Best-fit values
	ET	14.07
	KCAT	0.00454
	KM	10.59
	Std. Error
	KCAT	0.0002869
	KM	1.373
	95% Confidence Intervals
	KCAT	0.003940 to 0.005141
	KM	7.717 to 13.46
	Goodness of Fit
	Degrees of Freedom	19
	R2	0.9842
	Absolute Sum of Squares	6.8914e-05
	Sy.x	0.001904
	Constraints
	ET	ET = 14.07
	Data
	Number of X values	7
	Number of Y replicates	3
	Total number of values	21
	Number of missing values	0
