# Supplementary material for: SETD3 protein is the actin-specific histidine N-methyltransferase
Source: eLife. 2018 Dec 11;7:e37921. doi: 10.7554/eLife.37921 (PMC6289574; doi:10.7554/eLife.37921)
Supplement: Figure 10—source data 1. [file elife-37921-fig10-data1.xls]

## Sheet: Arkusz1
Figure 10. SETD3-dependent methylation of human b-actin overexpressed in S. cerevisiae
Homogeneous recombinant rat SETD3 (rSETD3, 0.6 µg protein) or its human orthologue (hSETD3, 0.45 µg protein) were incubated at 37 °C for 40 min. in the presence of 1 µM [1H+3H]SAM (100 pmol) and 2 µM (200 pmol, 8.9 µg) homogenous recombinant human beta-actin produced in S. cerevisiae and either purified in non-denaturing conditions as complexes with ATP (native b-actin-ATP) or ADP (native bActin-…
	Experiment 1
	TOTAL radioactivity in the reaction mixture	cpm	cpm/1 pmol methyl group
	(100 pmol SAM)	216509	2165.09
	hSETD3
		cpm/sample	pmol	pmol/µg enzyme protein	cpm/µg enzyme protein	cpm/nmol actin			hSETD3		Experiment 1	Experiment 2	mean	range
	native bActin-ATP (Yeast produced)	884.444	0.408502	0.907783	1965.43	4422.22					cpm/nmol actin	cpm/nmol actin	cpm/nmol actin
	native bActin-ADP (Yeast produced)	370	0.170894	0.379764	822.222	1850			native bActin-ATP		4422.22	2188.89	3305.56	2233.33
	refolded bActin (Yeast produced)	37005.6	17.0919	37.9821	82234.6	185028			native bActin-ADP		1850	2100	1975	250
									refolded bActin		185028	114689	149858	70338.9
	rSETD3
		cpm/sample	pmol	pmol/µg enzyme protein	cpm/µg enzyme protein	cpm/nmol actin			rSETD3		Experiment 1	Experiment 2	mean	range
	native bActin-ATP (Yeast produced)	865.556	0.399778	0.666297	1442.59	4327.78					cpm/nmol actin	cpm/nmol actin	cpm/nmol actin
	native bActin-ADP (Yeast produced)	436.667	0.201685	0.336142	727.778	2183.33			native bActin-ATP		4327.78	2972.22	3650	1355.56
	refolded bActin (Yeast produced)	35411.1	16.3555	27.2592	59018.5	177056			native bActin-ADP		2183.33	2227.78	2205.56	44.4444
									refolded bActin		177056	125094	151075	51961.1
	Experiment 2
	TOTAL radioactivity in the reaction mixture	cpm	cpm/1 pmol methyl group
	(100 pmol SAM)	214673	2146.73
	hSETD3
		cpm/sample	pmol	pmol/µg enzyme protein	cpm/µg enzyme protein	cpm/nmol actin
	native bActin-ATP (Yeast produced)	437.778	0.203928	0.453173	972.84	2188.89
	native bActin-ADP (Yeast produced)	420	0.195646	0.43477	933.333	2100
	refolded bActin (Yeast produced)	22937.8	10.685	23.7444	50972.8	114689
	rSETD3
		cpm/sample	pmol	pmol/µg enzyme protein	cpm/µg enzyme protein	cpm/nmol actin
	native bActin-ATP (Yeast produced)	594.444	0.276907	0.461512	990.741	2972.22
	native bActin-ADP (Yeast produced)	445.556	0.207551	0.345918	742.593	2227.78
	refolded bActin (Yeast produced)	25018.9	11.6544	19.424	41698.1	125094
