# Supplementary material for: SETD3 protein is the actin-specific histidine N-methyltransferase
Source: eLife. 2018 Dec 11;7:e37921. doi: 10.7554/eLife.37921 (PMC6289574; doi:10.7554/eLife.37921)
Supplement: Figure 12—source data 1. [file elife-37921-fig12-data1.xls]

## Sheet: WT-clone A2
Figure 12. Purification of endogenous actin from HAP1 cells and analysis of H73 methylation by tandem mass spectrometry.
Endogenous actin was purified from either wild-type (clone WT-A2, WT-A6) or Setd3-deficient HAP1 cells (clone KO-A1, KO-A3) by chromatography on HiTrap Q HP as described in Materials and Methods section.
The actin band of the richest fraction was cut out of the gel and digested with trypsin. The resulting peptides were analysed by LC-MS/MS with a LTQ XL (ThermoFisher Scientific).
Accession	Description	Score	Coverage	# Proteins	# Unique Peptides	# Peptides	# PSMs	# AAs	MW [kDa]	calc. pI
P60709	Actin, cytoplasmic 1 OS=Homo sapiens GN=ACTB PE=1 SV=1 - [ACTB_HUMAN]	912.152	46.67	16	11	27	301	375	41.7097	5.47803
	A2	Sequence	# PSMs	# Proteins	# Protein Groups	Protein Group Accessions	Modifications	ΔCn	q-Value	PEP	XCorr	Charge	MH+ [Da]	ΔM [ppm]	RT [min]	# Missed Cleavages
	High	AVFPSIVGR	4	27	2	P68133;P60709		0	0	0.1472	2.21282	2	945.399	-782.086	59.2045	0
	High	DLTDYLmK	20	12	3	Q562R1;P68133;P60709	M7(Oxidation)	0	0	0.1641	2.40117	2	1014.55	-617.227	60.2189	0
	High	DLTDYLMK	5	12	3	Q562R1;P68133;P60709		0	0	0.1499	2.99115	2	998.521	-654.936	62.0485	0
	High	DLYANTVLSGGTTmYPGIADR	16	3	1	P60709	M14(Oxidation)	0	0	0.001899	5.55801	3	2231.97	-229.821	62.8605	0
	High	EHPVLLTEAPLNPK	1	10	1	P60709		0	0.006	0.2378	2.74863	3	1558.53	-189.046	57.7276	0
	High	EITALAPSTmK	22	11	2	P68133;P60709	M10(Oxidation)	0	0	0.05597	2.92775	2	1178.47	67.1584	57.0867	0
	High	EITALAPSTMK	8	11	2	P68133;P60709		0	0	0.1699	2.87965	2	1161.6	-683.779	54.3517	0
	High	FPSIVGR	2	27	2	P68133;P60709		0	0.008	0.3142	2.06218	2	775.393	-689.013	55.4027	0
	High	GGTTmYPGIADR	2	11	2	P68133;P60709	M5(Oxidation)	0	0	0.06961	2.93974	2	1254.58	-648.21	50.9617	0
	Medium	GILTLK	1	24	2	P68133;P60709		0	0.031	0.4186	1.58073	2	644.393	-683.831	56.9818	0
	High	GQVITIGNER	6	13	3	Q562R1;P68133;P60709		0	0	0.07939	3.17685	2	1087.5	256.36	52.4733	0
	High	GYSFTTTAER	20	5	1	P60709		0	0	0.06735	3.44003	2	1132.49	-629.926	53.3803	0
	High	HTFYNELR	1	18	3	Q562R1;P68133;P60709		0	0	0.1279	2.27779	2	1079.55	-590.583	51.8948	0
	High	IWHHTFYNELR	7	17	2	P68133;P60709		0	0	0.09416	3.07334	3	1516.77	39.464	55.4422	0
	High	KDLYANTVLSGGTTmYPGIADR	3	3	1	P60709	M15(Oxidation)	0	0	0.02551	5.129	3	2359.95	-299.775	60.2312	1
	High	LLTEAPLNPK	15	21	3	Q562R1;P68133;P60709		0	0	0.118	2.64704	2	1097.67	1238.3	58.0971	0
	High	mTQImFETFNTPA	1	8	1	P60709	M1(Oxidation); M5(Oxidation)	0	0	0.1223	2.63632	2	1563.63	-104.222	62.3432	0
	High	QEYDESGPSIVHR	27	3	1	P60709		0	0	0.09004	2.46821	3	1516.85	-492.87	51.7869	0
	High	SGGTTmYPGIADR	4	11	2	P68133;P60709	M6(Oxidation)	0	0	0.0953	3.16974	2	1341.62	-635.816	51.5192	0
	High	SYELPDGQVITIGNE	2	13	3	Q562R1;P68133;P60709		0	0.008	0.3077	2.43429	2	1636.04	165.663	66.3881	0
	High	SYELPDGQVITIGNER	36	13	3	Q562R1;P68133;P60709		0	0	0.004233	5.31889	2	1790.82	-634.802	66.3758	0
	High	TFYNELR	4	18	3	Q562R1;P68133;P60709		0	0.004	0.193	2.26152	2	942.5	-582.454	54.0525	0
	High	TTGIVMDSGDGVTH	1	8	2	Q562R1;P60709		0	0	0.008986	3.7515	2	1389.64	-627.25	53.1823	0
	Medium	TTGIVMDSGDGVThTVPIYEGY	1	5	1	P60709	H14(Methyl)	0	0.02	0.375	2.17632	2	2328.05	205.471	61.9263	0
	High	TVLSGGTTmYPGIADR	3	3	1	P60709	M9(Oxidation)	0	0	0.007727	5.08798	2	1656.71	508.135	55.5171	0
	High	TVLSGGTTMYPGIADR	5	3	1	P60709		0	0	0.008297	4.48183	2	1640.67	488.357	58.2217	0
	High	VAPEEHPVLLT	4	10	1	P60709		0	0.004	0.1926	1.90166	2	1204.56	-698.645	55.9828	0
	High	VAPEEHPVLLTEAPLNPK	57	10	1	P60709		0	0	0.004929	5.10613	2	1953.99	-654.345	58.7879	0
	Medium	VFPSIVGR	1	27	2	P68133;P60709		0	0.029	0.4087	1.75572	2	874.371	-787.231	56.8725	0
	High	YPIEhGIVTNWDDmEK	14	12	1	P60709	H5(Methyl); M14(Oxidation)	0	0	0.003697	5.15237	3	1977.81	-195.844	61.1018	0
	High	YPIEhGIVTNWDDMEk	2	12	1	P60709	H5(Methyl); K16(Methyl)	0	0.008	0.3236	3.03763	3	1976.83	310.736	58.0488	0
	High	YPIEhGIVTNWDDMEK	6	12	1	P60709	H5(Methyl)	0	0	0.0318	5.19247	3	1962.81	311.828	61.6983	0

## Sheet: WT- clone A6
Figure 12. Purification of endogenous actin from HAP1 cells and analysis of H73 methylation by tandem mass spectrometry.
Endogenous actin was purified from either wild-type (clone WT-A2, WT-A6) or Setd3-deficient HAP1 cells (clone KO-A1, KO-A3) by chromatography on HiTrap Q HP as described in Materials and Methods section.
The actin band of the richest fraction was cut out of the gel and digested with trypsin. The resulting peptides were analysed by LC-MS/MS with a LTQ XL (ThermoFisher Scientific).
Accession	Description	Score	Coverage	# Proteins	# Unique Peptides	# Peptides	# PSMs	# AAs	MW [kDa]	calc. pI
P60709	Actin, cytoplasmic 1 OS=Homo sapiens GN=ACTB PE=1 SV=1 - [ACTB_HUMAN]	1169.78	54.13	14	14	37	387	375	41.7097	5.47803
	A2	Sequence	# PSMs	# Proteins	# Protein Groups	Protein Group Accessions	Modifications	ΔCn	q-Value	PEP	XCorr	Charge	MH+ [Da]	ΔM [ppm]	RT [min]	# Missed Cleavages
	High	ALPHAILR	2	6	2	Q562R1;P60709		0	0.002	0.3232	1.33006	2	890.534	-642.244	47.6185	0
	Medium	AVFPSIVG	1	26	2	P68133;P60709		0	0.028	0.4128	0.941271	1	789.336	-778.864	62.9355	0
	High	AVFPSIVGR	8	27	3	P68133;P60709;Q9BYX7		0	0	0.207	2.42085	2	945.398	-783.378	56.4573	0
	High	AVLSLYASGR	1	16	3	Q562R1;P68133;P60709		0	0	0.1009	3.71288	2	1038.47	1220.96	53.2181	0
	High	DFEQEmATAASSSSLEK	1	4	1	P60709	M6(Oxidation)	0	0	0.00721	5.4433	2	1847.63	-173.014	47.1406	0
	High	DLTDYLmK	22	12	3	Q562R1;P68133;P60709	M7(Oxidation)	0	0	0.283	2.61351	2	1014.46	-707.591	57.3922	0
	High	DLTDYLMK	8	12	3	Q562R1;P68133;P60709		0	0	0.2491	2.6398	2	998.47	-706.195	59.2181	0
	High	DLYANTVLSGGTTmYPGIADR	15	3	1	P60709	M14(Oxidation)	0	0	0.00246041	6.14851	3	2232.75	119.605	60.4482	0
	High	EHPVLLTEAPLNPK	4	10	1	P60709		0	0	0.1773	3.01517	3	1558.59	-150.542	54.725	0
	High	EITALAPSTmK	12	11	2	P68133;P60709	M10(Oxidation)	0	0	0.1088	2.96843	2	1177.51	-750.226	45.6689	0
	High	EITALAPSTMK	12	11	2	P68133;P60709		0	0	0.2188	2.80568	2	1162.47	67.5667	52.4208	0
	High	ELPDGQVITIGNER	1	13	4	Q562R1;P68133;P60709;Q9BYX7		0	0	0.04625	3.67414	2	1540.7	-653.814	55.2086	0
	High	FPSIVGR	3	27	3	P68133;P60709;Q9BYX7		0	0.002	0.3127	2.24932	2	775.419	-655.19	51.5912	0
	High	GGTTmYPGIADR	2	11	2	P68133;P60709	M5(Oxidation)	0	0	0.1435	2.79157	2	1254.6	-630.392	43.2269	0
	High	GGTTMYPGIADR	1	11	2	P68133;P60709		0	0	0.1223	2.96908	2	1238.61	-635.075	48.1791	0
	High	GIVTNWDDmEK	2	12	1	P60709	M9(Oxidation)	0	0	0.09206	3.05993	2	1324.47	12.6423	51.0155	0
	High	GIVTNWDDMEK	2	12	1	P60709		0	0	0.2427	2.38168	2	1309.47	775.995	56.8132	0
	High	GQVITIGNER	3	13	4	Q562R1;P68133;P60709;Q9BYX7		0	0	0.1189	3.20859	2	1087.47	230.566	46.038	0
	High	GYSFTTTAER	17	5	1	P60709		0	0	0.1035	3.27037	2	1132.48	-636.721	46.8148	0
	High	HHTFYNELR	4	17	3	P68133;P60709;Q9BYX7		0	0	0.1767	2.59073	3	1216.52	-668.408	43.4937	0
	High	HTFYNELR	2	18	4	Q562R1;P68133;P60709;Q9BYX7		0	0	0.2921	2.26607	2	1079.55	-590.755	46.5139	0
	High	IWhHTFYNELR	2	17	3	P68133;P60709;Q9BYX7	H3(Methyl)	0	0	0.2964	2.41442	3	1531.71	637.36	51.3919	0
	High	IWHHTFYNELR	9	17	3	P68133;P60709;Q9BYX7		0	0	0.2915	3.7059	3	1516.65	-39.6548	52.4646	0
	High	KDLYANTVLSGGTTmYPGIADR	6	3	1	P60709	M15(Oxidation)	0	0	0.05711	5.30942	3	2359.95	-299.775	56.541	1
	High	LLTEAPLNPK	17	21	4	Q562R1;P68133;P60709;Q9BYX7		0	0	0.2855	2.86984	2	1095.63	-624.667	50.8994	0
	High	mTQImFETF	1	15	3	P68133;P60709;Q9BYX7	M1(Oxidation); M5(Oxidation)	0	0	0.2537	2.18496	2	1180.27	-100.371	61.4452	0
	High	QEYDESGPSIVHR	39	3	2	P60709;Q9BYX7		0	0	0.07977	2.70159	3	1516.65	-626.585	46.9742	0
	High	SGGTTmYPGIADR	3	11	2	P68133;P60709	M6(Oxidation)	0	0	0.1324	3.44037	2	1341.56	-680.339	42.9089	0
	High	SGGTTMYPGIADR	4	11	2	P68133;P60709		0	0	0.2112	3.06644	2	1326.47	-0.803336	48.5896	0
	High	SYELPDGQVITIGNE	1	13	4	Q562R1;P68133;P60709;Q9BYX7		0	0.006	0.3402	2.09451	2	1636.67	551.988	68.7466	0
	High	SYELPDGQVITIGNER	58	13	4	Q562R1;P68133;P60709;Q9BYX7		0	0	0.01274	5.20062	2	1793.79	1023.21	62.5915	0
	High	TFYNELR	6	18	4	Q562R1;P68133;P60709;Q9BYX7		0	0	0.2552	2.37871	2	942.446	-639.803	51.0033	0
	High	TTGIVMDSGDGVTH	4	8	2	Q562R1;P60709		0	0	0.02886	4.32322	2	1389.61	-654.147	46.3917	0
	High	TTGIVmDSGDGVTHTVPIYEGY	2	5	1	P60709	M6(Oxidation)	0	0	0.1334	3.86515	2	2329.99	190.569	60.1266	0
	High	TTGIVMDSGDGVTHTVPIYEGY	2	5	1	P60709		0	0	0.1251	3.33325	2	2312.87	-292.526	60.8684	0
	High	TVLSGGTTmYPGIADR	2	3	1	P60709	M9(Oxidation)	0	0	0.0168	5.5492	2	1656.67	484.003	53.9445	0
	High	TVLSGGTTMYPGIADR	7	3	1	P60709		0	0	0.01604	5.19754	2	1638.72	-700.056	54.8711	0
	Medium	TVPIYEGYALPHAILR	1	5	1	P60709		0	0.02	0.3944	1.28764	3	1812.68	-806.01	63.8124	0
	High	VALDFEQEmATAASSSSLEK	3	4	1	P60709	M9(Oxidation)	0	0	0.007644	5.62318	2	2130.87	-211.634	55.2351	0
	High	VAPEEHPVLL	2	10	1	P60709		0	0.002	0.3264	2.15274	2	1103.46	-756.683	55.3051	0
	High	VAPEEHPVLLT	5	10	1	P60709		0	0	0.2628	2.07731	2	1204.53	-717.913	51.6478	0
	High	VAPEEHPVLLTEAPLNPK	65	10	1	P60709		0	0	0.04753	4.8435	2	1953.96	-667.097	57.007	0
	Medium	VFPSIVGR	1	27	3	P68133;P60709;Q9BYX7		0	0.012	0.3501	1.56104	2	874.323	-842.982	53.84	0
	High	YELPDGQVITIGNER	2	13	4	Q562R1;P68133;P60709;Q9BYX7		0	0	0.01893	4.56519	2	1703.75	-661.083	60.7114	0
	High	YPIEhGIVTNWDDmEK	14	12	1	P60709	H5(Methyl); M14(Oxidation)	0	0	0.02382	5.28177	3	1978.77	289.402	57.6551	0
	High	YPIEhGIVTNWDDMEK	6	12	1	P60709	H5(Methyl)	0	0	0.0105	5.42633	3	1962.81	311.828	59.0406	0
	High	YPIEHGIVTNWDDmEK	2	12	1	P60709	M14(Oxidation)	0	0	0.1578	3.73531	3	1963.77	-204.068	56.1784	0

## Sheet: KO-clone A1
Figure 12. Purification of endogenous actin from HAP1 cells and analysis of H73 methylation by tandem mass spectrometry.
Endogenous actin was purified from either wild-type (clone WT-A2, WT-A6) or Setd3-deficient HAP1 cells (clone KO-A1, KO-A3) by chromatography on HiTrap Q HP as described in Materials and Methods section.
The actin band of the richest fraction was cut out of the gel and digested with trypsin. The resulting peptides were analysed by LC-MS/MS with a LTQ XL (ThermoFisher Scientific).
Accession	Description	Score	Coverage	# Proteins	# Unique Peptides	# Peptides	# PSMs	# AAs	MW [kDa]	calc. pI
P60709	Actin, cytoplasmic 1 OS=Homo sapiens GN=ACTB PE=1 SV=1 - [ACTB_HUMAN]	1447.03	59.47	18	15	42	485	375	41.7097	5.47803
	A2	Sequence	# PSMs	# Proteins	# Protein Groups	Protein Group Accessions	Modifications	ΔCn	q-Value	PEP	XCorr	Charge	MH+ [Da]	ΔM [ppm]	RT [min]	# Missed Cleavages
	Medium	ALPHAILR	1	6	2	Q562R1;P60709		0	0.03	0.4007	1.52515	2	890.528	-648.485	48.2356	0
	High	ANTVLSGGTTmYPGIADR	1	3	1	P60709	M11(Oxidation)	0	0	0.005144	4.10657	2	1840.75	-163.393	53.2642	0
	High	AVFPSIVG	8	26	2	P68133;P60709		0	0.002	0.2335	1.22754	1	789.351	-759.132	62.2726	0
	High	AVFPSIVGR	8	27	3	P68133;P60709;Q9BYX7		0	0	0.1619	2.25353	2	945.421	-758.568	58.0445	0
	High	AVLSLYASGR	1	16	3	Q562R1;P68133;P60709		0	0	0.03029	3.61012	2	1038.55	1297.9	53.3898	0
	High	DLTDYLmK	24	12	3	Q562R1;P68133;P60709	M7(Oxidation)	0	0	0.2162	2.84733	2	1014.51	-652.323	54.6532	0
	High	DLTDYLMK	12	12	3	Q562R1;P68133;P60709		0	0	0.1188	2.49403	2	998.453	-722.773	60.1534	0
	High	DLYANTVLSGGTTmYPGIADR	22	3	1	P60709	M14(Oxidation)	0	0	0.001089	6.04744	3	2231.85	-283.6	63.386	0
	High	DLYANTVLSGGTTMYPGIADR	2	3	1	P60709		0	0	0.008689	3.79046	2	2215	-667.367	63.2474	0
	High	EHPVLLTEAPLNPK	4	10	1	P60709		0	0	0.06854	3.48866	3	1558.65	-112.041	55.7449	0
	High	EITALAPSTmK	16	11	2	P68133;P60709	M10(Oxidation)	0	0	0.03617	2.96626	2	1177.57	-703.232	44.703	0
	High	EITALAPSTMK	16	11	2	P68133;P60709		0	0	0.05172	2.87165	2	1161.61	-671.265	51.0344	0
	High	ELPDGQVITIGNER	2	13	4	Q562R1;P68133;P60709;Q9BYX7		0	0	0.0373	3.22736	2	1540.73	-628.92	55.714	0
	High	FPSIVGR	4	27	3	P68133;P60709;Q9BYX7		0	0.002	0.2487	2.03807	2	775.49	-563.281	51.9589	0
	High	GGTTmYPGIADR	1	11	2	P68133;P60709	M5(Oxidation)	0	0.002	0.2262	2.15816	2	1254.58	-647.625	43.9392	0
	High	GGTTMYPGIADR	2	11	2	P68133;P60709		0	0	0.07141	3.11567	2	1239.47	62.0703	48.4672	0
	Medium	GILTL	1	26	2	P68133;P60709		0	0.032	0.4081	1.34088	1	516.272	-750.133	62.0734	0
	Medium	GILTLK	3	24	2	P68133;P60709		0	0.018	0.3723	1.63473	2	644.417	-645.407	52.1994	0
	High	GQVITIGNER	4	13	4	Q562R1;P68133;P60709;Q9BYX7		0	0	0.06864	3.31188	2	1087.47	230.566	46.9703	0
	High	GYSFTTTAER	20	5	1	P60709		0	0	0.07889	3.37495	2	1132.45	-668.971	46.4806	0
	High	HHTFYNELR	4	17	3	P68133;P60709;Q9BYX7		0	0	0.0871	3.20669	3	1216.55	-644.536	44.137	0
	High	HTFYNELR	4	18	4	Q562R1;P68133;P60709;Q9BYX7		0	0	0.1281	2.40419	2	1079.49	-653.213	47.8437	0
	High	IWHHTF	3	17	3	P68133;P60709;Q9BYX7		0	0.003	0.2863	2.00083	2	840.473	-581.763	47.1785	0
	Medium	IWHHTFY	1	17	3	P68133;P60709;Q9BYX7		0	0.012	0.3576	1.9729	2	1004.47	332.945	51.5664	0
	High	IWHHTFYNELR	12	17	3	P68133;P60709;Q9BYX7		0	0	0.04282	3.95274	3	1517.73	671.965	52.6048	0
	High	KDLYANTVLSGGTTmYPGIADR	6	3	1	P60709	M15(Oxidation)	0	0	0.001056	5.71174	3	2360.01	-274.344	57.514	1
	High	LLTEAPLNPK	19	21	4	Q562R1;P68133;P60709;Q9BYX7		0	0	0.1269	2.77929	2	1095.64	-610.843	53.1603	0
	High	mTQImFETFNTPA	2	8	2	P60709;Q9BYX7	M1(Oxidation); M5(Oxidation)	0	0.003	0.3164	2.22221	2	1563.59	-129.807	60.5191	0
	High	QEYDESGPSIVHR	45	3	2	P60709;Q9BYX7		0	0	0.1564	2.62656	3	1516.68	-603.693	51.426	0
	High	SGGTTmYPGIADR	4	11	2	P68133;P60709	M6(Oxidation)	0	0	0.06573	3.10123	2	1341.61	-639.913	43.4476	0
	High	SGGTTMYPGIADR	4	11	2	P68133;P60709		0	0	0.02259	3.70119	2	1325.57	-679.236	49.0597	0
	High	STFQQmWISK	2	8	3	Q562R1;P60709;Q9BYX7	M6(Oxidation)	0	0	0.1466	2.9128	2	1272.55	65.0067	53.941	0
	High	SYELPDGQVITIGNER	63	13	4	Q562R1;P68133;P60709;Q9BYX7		0	0	0.00742	5.28189	2	1790.86	-614.408	62.9898	0
	High	TFYNELR	7	18	4	Q562R1;P68133;P60709;Q9BYX7		0	0	0.1193	2.5096	2	942.486	-597.423	50.6259	0
	High	TTGIVMDSGDGVTH	4	8	2	Q562R1;P60709		0	0	0.00658	4.0351	2	1389.62	-646.939	46.9833	0
	High	TTGIVmDSGDGVTHTVPIYEGY	1	5	1	P60709	M6(Oxidation)	0	0	0.09377	2.58936	2	2329.07	-204.363	64.1156	0
	High	TTGIVMDSGDGVTHTVPIYEGY	2	5	1	P60709		0	0	0.0151	3.79335	2	2312.02	-659.947	61.4378	0
	High	TVLSGGTTmYPGIADR	1	3	1	P60709	M9(Oxidation)	0	0	0.01913	3.82567	2	1655.75	-71.3667	56.5716	0
	High	TVLSGGTTMYPGIADR	8	3	1	P60709		0	0	0.007137	5.00894	2	1638.76	-676.724	56.4512	0
	High	TVPIYEGYALPHAILR	1	5	1	P60709		0	0.003	0.3022	2.01789	3	1813.77	-206.891	64.058	0
	High	VALDFEQEmATAASSSSLEK	3	4	1	P60709	M9(Oxidation)	0	0	0.003051	5.27373	2	2130.87	-211.634	57.055	0
	High	VAPEEHPVLL	2	10	1	P60709		0	0.006	0.3338	1.85849	2	1103.52	-703.988	55.5506	0
	High	VAPEEHPVLLT	8	10	1	P60709		0	0	0.1273	2.41465	2	1204.55	-702.498	52.8182	0
	High	VAPEEHPVLLTEAPLNPK	84	10	1	P60709		0	0	0.006936	5.0223	2	1953.99	-652.782	57.2966	0
	High	VFPSIVGR	2	27	3	P68133;P60709;Q9BYX7		0	0	0.2181	1.93617	2	874.367	-792.051	54.2708	0
	High	YELPDGQVITIGNER	2	13	4	Q562R1;P68133;P60709;Q9BYX7		0	0	0.02175	3.74689	2	1703.83	-618.641	61.5047	0
	High	YPIEHGIVT	3	13	1	P60709		0	0	0.1849	2.29236	2	1028.58	-589.35	49.9816	0
	High	YPIEHGIVTN	3	13	1	P60709		0	0	0.1646	2.17842	2	1142.55	-646.927	48.1675	0
	Medium	YPIEHGIVTNWDDmEk	1	12	1	P60709	M14(Oxidation); K16(Methyl)	0	0.014	0.3586	2.77115	3	1978.78	295.152	53.9018	0
	High	YPIEHGIVTNWDDmEK	17	12	1	P60709	M14(Oxidation)	0	0	0.02003	5.27058	3	1963.59	-295.756	57.1	0
	High	YPIEHGIVTNWDDMEk	2	12	1	P60709	K16(Methyl)	0	0.002	0.2558	2.36863	2	1962.85	336.148	56.517	0
	High	YPIEHGIVTNWDDMEK	13	12	1	P60709		0	0	0.002867	5.30687	3	1946.88	-662.717	60.019	0

## Sheet: KO-clone A3
Figure 12. Purification of endogenous actin from HAP1 cells and analysis of H73 methylation by tandem mass spectrometry.
Endogenous actin was purified from either wild-type (clone WT-A2, WT-A6) or Setd3-deficient HAP1 cells (clone KO-A1, KO-A3) by chromatography on HiTrap Q HP as described in Materials and Methods section.
The actin band of the richest fraction was cut out of the gel and digested with trypsin. The resulting peptides were analysed by LC-MS/MS with a LTQ XL (ThermoFisher Scientific).
Accession	Description	Score	Coverage	# Proteins	# Unique Peptides	# Peptides	# PSMs	# AAs	MW [kDa]	calc. pI
P60709	Actin, cytoplasmic 1 OS=Homo sapiens GN=ACTB PE=1 SV=1 - [ACTB_HUMAN]	1576.11	60.27	17	15	37	529	375	41.7097	5.47803
	A2	Sequence	# PSMs	# Proteins	# Protein Groups	Protein Group Accessions	Modifications	ΔCn	q-Value	PEP	XCorr	Charge	MH+ [Da]	ΔM [ppm]	RT [min]	# Missed Cleavages
	High	ASLSTFQQmWISK	1	8	2	Q562R1;P60709	M9(Oxidation)	0	0.007	0.1124	2.05912	2	1543.63	-99.6193	55.8168	0
	Medium	AVFPSIVG	2	26	2	P68133;P60709		0	0.038	0.3718	0.935382	1	789.321	-797.282	58.878	0
	High	AVFPSIVGR	14	27	2	P68133;P60709		0	0	0.008054	2.2078	2	945.382	-800.113	54.159	0
	High	AVLSLYASGR	2	16	3	Q562R1;P68133;P60709		0	0	1.491e-08	3.57888	2	1038.39	1144.01	48.0935	0
	High	DLTDYLmK	25	12	3	Q562R1;P68133;P60709	M7(Oxidation)	0	0	0.002843	2.58509	2	1014.43	-732.036	51.4928	0
	High	DLTDYLMK	13	12	3	Q562R1;P68133;P60709		0	0	1.933e-06	2.58812	2	998.52	-655.67	54.4816	0
	High	DLYANTVLSGGTTmYPGIADR	40	3	1	P60709	M14(Oxidation)	0	0	4.81498e-16	6.16061	3	2231.85	-283.6	57.4631	0
	High	DLYANTVLSGGTTMYPGIADR	1	3	1	P60709		0	0	4.815e-16	4.25258	2	2214.99	-673.213	58.8536	0
	High	EHPVLLTEAPLNPK	2	10	1	P60709		0	0	1.833e-05	2.8466	3	1558.59	-150.542	49.9638	0
	High	EITALAPSTmK	27	11	2	P68133;P60709	M10(Oxidation)	0	0	2.392e-09	3.1703	2	1177.51	-747.425	45.5086	0
	High	EITALAPSTMK	14	11	2	P68133;P60709		0	0	3.578e-07	3.01504	2	1161.61	-675.892	45.5456	0
	High	FEQEmATAASSSSLEK	1	4	1	P60709	M5(Oxidation)	0	0.008	0.1335	2.24573	3	1731.9	-557.75	52.8133	0
	High	FPSIVGR	4	27	2	P68133;P60709		0	0	7.998e-05	2.20476	2	776.353	548.39	47.6899	0
	High	GGTTmYPGIADR	2	11	2	P68133;P60709	M5(Oxidation)	0	0	0.0003784	2.22223	2	1254.53	-685.89	40.0685	0
	Medium	GILTLK	8	24	2	P68133;P60709		0	0.026	0.331	1.58602	2	644.433	-621.718	49.4135	0
	High	GQVITIGNER	6	13	3	Q562R1;P68133;P60709		0	0	3.039e-05	3.17575	2	1087.47	230.566	41.7745	0
	High	GYSFTTTAER	25	5	1	P60709		0	0	2.474e-13	3.36341	2	1132.4	-708.236	46.625	0
	High	HTFYNELR	2	18	3	Q562R1;P68133;P60709		0	0.003	0.06107	1.90435	2	1080.47	261.399	40.8528	0
	High	IWhHTFYNELR	2	17	2	P68133;P60709	H3(Methyl)	0	0	5.42e-05	2.55846	3	1531.71	635.408	48.5684	0
	High	IWHHTFYNELR	13	17	2	P68133;P60709		0	0	8.59e-10	3.4953	3	1516.71	-0.0938258	46.8257	0
	High	KDLYANTVLSGGTTmYPGIADR	9	3	1	P60709	M15(Oxidation)	0	0	4.815e-16	5.97922	3	2360.85	81.5588	53.2314	1
	High	LLTEAPLNPK	17	21	3	Q562R1;P68133;P60709		0	0	1.652e-06	2.66695	2	1095.59	-657.11	46.5033	0
	High	mTQImF	2	16	3	Q562R1;P68133;P60709	M1(Oxidation); M5(Oxidation)	0	0.002	0.0181	1.82298	1	802.271	-899.701	48.5562	0
	High	mTQImFETFNTPA	1	8	1	P60709	M1(Oxidation); M5(Oxidation)	0	0	0.001062	2.5635	2	1563.55	-155.393	55.5285	0
	High	PDGQVITIGNER	1	13	3	Q562R1;P68133;P60709		0	0.008	0.146	1.58493	2	1298.91	-396.151	57.1371	0
	Medium	QEYDESGPSIVhR	1	3	1	P60709	H12(Methyl)	0	0.014	0.197	1.45186	3	1532.55	601.906	39.1545	0
	High	QEYDESGPSIVHR	41	3	1	P60709		0	0	7.843e-07	2.8741	3	1517.49	-73.1159	39.531	0
	High	SGGTTmYPGIADR	5	11	2	P68133;P60709	M6(Oxidation)	0	0	2.947e-13	3.50561	2	1341.6	-651.476	40.0402	0
	High	SGGTTMYPGIADR	2	11	2	P68133;P60709		0	0	6.159e-06	2.53703	2	1325.58	-670.85	43.9138	0
	High	SLSTFQQmWISK	1	8	2	Q562R1;P60709	M8(Oxidation)	0	0.002	0.0159	1.80356	2	1473.59	600.522	54.3333	0
	High	SYELPDGQVITIGNER	67	13	3	Q562R1;P68133;P60709		0	0	4.815e-16	5.12741	2	1790.84	-623.207	63.8234	0
	High	TFYNELR	6	18	3	Q562R1;P68133;P60709		0	0	1.301e-08	2.75844	2	942.481	-602.347	45.1192	0
	High	TTGIVMDSGDGVTH	2	8	2	Q562R1;P60709		0	0	9.535e-16	4.05689	2	1389.58	-673.31	42.7358	0
	High	TTGIVmDSGDGVTHTVPIYEGY	2	5	1	P60709	M6(Oxidation)	0	0	4.725e-13	4.02337	2	2329.99	190.569	56.6741	0
	High	TTGIVMDSGDGVTHTVPIYEGY	2	5	1	P60709		0	0	9.302e-15	4.55084	2	2313.91	157.061	57.1685	0
	High	TVLSGGTTmYPGIADR	4	3	1	P60709	M9(Oxidation)	0	0	4.815e-16	4.49828	2	1655.71	-95.5272	51.5831	0
	High	TVLSGGTTMYPGIADR	8	3	1	P60709		0	0	4.815e-16	4.63686	2	1638.72	-699.981	51.9912	0
	High	TVPIYEGYALPHAILR	2	5	1	P60709		0	0	0.01201	1.7256	3	1812.66	-816.12	58.5833	0
	High	VALDFEQEmATAASSSSLEK	2	4	1	P60709	M9(Oxidation)	0	0	4.815e-16	4.93123	3	2131.77	207.226	52.317	0
	High	VAPEEHPVLLT	9	10	1	P60709		0	0	0.004117	2.37627	2	1204.53	-723.491	47.368	0
	High	VAPEEHPVLLTEAPLNPK	104	10	1	P60709		0	0	1.183e-12	4.85245	2	1954	-647.593	52.0879	0
	Medium	VFPSIVGR	1	27	2	P68133;P60709		0	0.014	0.1803	1.65552	2	875.273	243.289	49.2229	0
	High	VLSLYASGR	1	16	3	Q562R1;P68133;P60709		0	0	2.325e-10	2.76395	2	966.393	275.907	44.3813	0
	Medium	YPIEHGIVTN	1	13	1	P60709		0	0.016	0.2128	2.24499	2	1143.55	233.076	43.6759	0
	High	YPIEHGIVTNWDDmEK	14	12	1	P60709	M14(Oxidation)	0	0	4.815e-16	5.46828	2	1963.83	-169.803	52.9244	0
	High	YPIEHGIVTNWDDMEk	4	12	1	P60709	K16(Methyl)	0	0.007	0.09777	2.85331	2	1962.88	347.835	51.5954	0
	High	YPIEHGIVTNWDDMEK	16	12	1	P60709		0	0	4.815e-16	5.90344	2	1948.75	300.671	55.0663	0
