# Supplementary material for: SETD3 protein is the actin-specific histidine N-methyltransferase
Source: eLife. 2018 Dec 11;7:e37921. doi: 10.7554/eLife.37921 (PMC6289574; doi:10.7554/eLife.37921)
Supplement: Table 4—﻿source data 1. [file elife-37921-fig5.xls]

## Sheet: D. melanogaster WT
Table 5. Analysis of actin methylation at H74 residue in tissues of Drosophila larvae by tandem mass spectrometry.
Tissue protein extracts were prepared by homogenizing approximately 20 larvae from wild type or SETD3 KO flies. After centrifugation, the supernatant was recovered, and 10 µg of total proteins were digested with trypsin and used for LC-MS/MS analysis.
MS/MS data was processed using Sequest HT search engine within Proteome Discoverer 2.2 against a protein database containing Drosophila melanogaster sequences obtained from Swissprot (4810 entries, version 27 10 2017)
Checked	Protein FDR Confidence: Combined	Master	Accession	Description	Exp. q-value: Combined	Sum PEP Score	Coverage [%]	# Peptides	# PSMs	# Unique Peptides	# Protein Groups	# AAs	MW [kDa]	calc. pI	Score Sequest HT: Sequest HT	# Peptides (by Search Engine): Sequest HT
TRUE	High	Master Protein	P53501	Actin-57B [OS=Drosophila melanogaster]	0	110.082	50	15	118	2	1	376	41.8	5.39	313.31	15
	Checked	Confidence	Sequence	Modifications	Qvality PEP	Qvality q-value	# Protein Groups	# Proteins	# PSMs	Master Protein Accessions	# Missed Cleavages	Theo. MH+ [Da]	Confidence (by Search Engine): Sequest HT	Percolator q-Value (by Search Engine): Sequest HT	Percolator PEP (by Search Engine): Sequest HT	XCorr (by Search Engine): Sequest HT
	TRUE	High	AGFAGDDAPR		0.0103378	0	4	6	3	P53501; P02572; P10981; P02574	0	976.448	High	0	0.004369	2.61
	TRUE	High	YPIEHGIITNWDDMEK	1xMethyl [H5]; 1xOxidation [M14]	2.09637e-05	0	3	4	7	P53501; P10981; P02574	0	1990.92	High	0	4.577e-05	3.91
	TRUE	High	YPIEHGIITNWDDMEK	1xMethyl [H5]	1.00291e-05	0	3	4	2	P53501; P10981; P02574	0	1974.93	High	0	2.039e-06	4.35
	TRUE	High	VAPEEHPVLLTEAPLNPK		8.06621e-05	0	4	6	2	P53501; P02572; P10981; P02574	0	1954.06	High	0	0.0004238	3.82
	TRUE	High	SYELPDGQVITIGNER		0.000736635	0	4	6	3	P53501; P02572; P10981; P02574	0	1790.89	High	0	0.000236	3.29
	TRUE	High	KDLYANIVMSGGTTMYPGIADR	1xOxidation [M15]	0.000529327	0	2	2	1	P53501; P10981	1	2389.15	High	0	0.0001637	3.68
	TRUE	High	KDLYANIVMSGGTTMYPGIADR		0.000154251	0	2	2	2	P53501; P10981	1	2373.16	High	0	4.193e-05	4.64
	TRUE	High	HQGVMVGMGQK	2xOxidation [M5; M8]	0.000713595	0	4	6	10	P53501; P02572; P10981; P02574	0	1203.56	High	0.0009156	0.04139	2.97
	TRUE	High	HQGVMVGMGQK	1xOxidation [M]	0.00684694	0	4	6	12	P53501; P02572; P10981; P02574	0	1187.57	High	0	0.003178	3.14
	TRUE	High	HQGVMVGMGQK		0.00235653	0	4	6	2	P53501; P02572; P10981; P02574	0	1171.57	High	0	0.0008504	2.98
	TRUE	High	YSVWIGGSILASLSTFQQMWISK		0.000624438	0	4	6	1	P53501; P02572; P10981; P02574	0	2602.34	High	0	0.0001959	4.19
	TRUE	High	EEYDESGPGIVHR		0.00010012	0	1	1	3	P53501	0	1487.68	High	0	2.586e-05	3.69
	TRUE	High	DSYVGDEAQSKR		0.0128202	0	3	5	1	P53501; P02572; P10981	1	1354.62	High	0	0.005531	2.36
	TRUE	High	AVFPSIVGRPR		0.0202009	0	4	7	2	P53501; P02572; P10981; P02574	0	1198.71	High	0	0.009179	2.69
	TRUE	High	EITSLAPSTIK		0.00916544	0	1	1	6	P53501	0	1159.66	High	0	0.003831	2.79
	TRUE	High	DLYANIVMSGGTTMYPGIADR	1xOxidation [M]	2.91748e-05	0	2	2	6	P53501; P10981	0	2261.06	High	0	6.651e-06	4.89
	TRUE	High	DLYANIVMSGGTTMYPGIADR		4.67751e-06	0	2	2	28	P53501; P10981	0	2245.06	High	0	4.178e-06	5.18
	TRUE	High	DLTDYLMK		0.0559186	0.00117332	4	6	12	P53501; P02572; P10981; P02574	0	998.486	High	0.008071	0.1425	2.05
	TRUE	High	GYSFTTTAER		0.0464497	0.00117332	4	6	9	P53501; P02572; P10981; P02574	0	1132.53	High	0.002828	0.07409	2.05
	TRUE	High	DLTDYLMK	1xOxidation [M7]	0.0778227	0.00163658	4	6	5	P53501; P02572; P10981; P02574	0	1014.48	High	0.003065	0.07713	2.2
	TRUE	High	IIAPPER		0.119758	0.00505141	3	5	1	P53501; P10981; P02574	0	795.472	High	0.002828	0.06729	1.77
TRUE	High	Master Protein	P02572	Actin-42A [OS=Drosophila melanogaster]	0	102.82	50	15	90	6	1	376	41.8	5.48	235.44	15
	Checked	Confidence	Sequence	Modifications	Qvality PEP	Qvality q-value	# Protein Groups	# Proteins	# PSMs	Master Protein Accessions	# Missed Cleavages	Theo. MH+ [Da]	Confidence (by Search Engine): Sequest HT	Percolator q-Value (by Search Engine): Sequest HT	Percolator PEP (by Search Engine): Sequest HT	XCorr (by Search Engine): Sequest HT
	TRUE	High	AGFAGDDAPR		0.0103378	0	4	6	3	P53501; P02572; P10981; P02574	0	976.448	High	0	0.004369	2.61
	TRUE	High	YPIEHGIVTNWDDMEK	1xMethyl [H5]	5.08043e-06	0	1	2	9	P02572	0	1960.91	High	0	4.769e-06	6.32
	TRUE	High	VAPEEHPVLLTEAPLNPK		8.06621e-05	0	4	6	2	P53501; P02572; P10981; P02574	0	1954.06	High	0	0.0004238	3.82
	TRUE	High	SYELPDGQVITIGNER		0.000736635	0	4	6	3	P53501; P02572; P10981; P02574	0	1790.89	High	0	0.000236	3.29
	TRUE	High	QEYDESGPSIVHR		0.000228754	0	1	2	2	P02572	0	1516.7	High	0	6.449e-05	3.83
	TRUE	High	KDLYANTVLSGGTTMYPGIADR		7.1942e-05	0	1	2	2	P02572	1	2343.16	High	0	1.806e-05	4.83
	TRUE	High	HQGVMVGMGQK	2xOxidation [M5; M8]	0.000713595	0	4	6	10	P53501; P02572; P10981; P02574	0	1203.56	High	0.0009156	0.04139	2.97
	TRUE	High	HQGVMVGMGQK	1xOxidation [M]	0.00684694	0	4	6	12	P53501; P02572; P10981; P02574	0	1187.57	High	0	0.003178	3.14
	TRUE	High	YPIEHGIVTNWDDMEK	1xMethyl [H5]; 1xOxidation [M14]	0.000118111	0	1	2	3	P02572	0	1976.91	High	0	3.112e-05	3.48
	TRUE	High	HQGVMVGMGQK		0.00235653	0	4	6	2	P53501; P02572; P10981; P02574	0	1171.57	High	0	0.0008504	2.98
	TRUE	High	YSVWIGGSILASLSTFQQMWISK		0.000624438	0	4	6	1	P53501; P02572; P10981; P02574	0	2602.34	High	0	0.0001959	4.19
	TRUE	High	EITALAPSTMK	1xOxidation [M10]	0.00970327	0	1	2	1	P02572	0	1177.61	High	0	0.004069	2.19
	TRUE	High	EITALAPSTMK		0.00576906	0	1	2	1	P02572	0	1161.62	High	0	0.002288	2.38
	TRUE	High	DSYVGDEAQSKR		0.0128202	0	3	5	1	P53501; P02572; P10981	1	1354.62	High	0	0.005531	2.36
	TRUE	High	DLYANTVLSGGTTMYPGIADR	1xOxidation [M14]	2.60208e-05	0	1	2	6	P02572	0	2231.06	High	0	0.0001193	4.81
	TRUE	High	AVFPSIVGRPR		0.0202009	0	4	7	2	P53501; P02572; P10981; P02574	0	1198.71	High	0	0.009179	2.69
	TRUE	High	DLYANTVLSGGTTMYPGIADR		1.60521e-05	0	1	2	3	P02572	0	2215.07	High	0	3.434e-06	5.32
	TRUE	High	DLTDYLMK		0.0559186	0.00117332	4	6	12	P53501; P02572; P10981; P02574	0	998.486	High	0.008071	0.1425	2.05
	TRUE	High	GYSFTTTAER		0.0464497	0.00117332	4	6	9	P53501; P02572; P10981; P02574	0	1132.53	High	0.002828	0.07409	2.05
	TRUE	High	DLTDYLMK	1xOxidation [M7]	0.0778227	0.00163658	4	6	5	P53501; P02572; P10981; P02574	0	1014.48	High	0.003065	0.07713	2.2
	TRUE	High	IVAPPER		0.183318	0.00849734	1	1	1	P02572	0	781.457	High	0.005236	0.1092	1.53
TRUE	High	Master Protein	P10981	Actin-87E [OS=Drosophila melanogaster]	0	102.025	54	15	111	1	1	376	41.8	5.48	295.25	15
	Checked	Confidence	Sequence	Modifications	Qvality PEP	Qvality q-value	# Protein Groups	# Proteins	# PSMs	Master Protein Accessions	# Missed Cleavages	Theo. MH+ [Da]	Confidence (by Search Engine): Sequest HT	Percolator q-Value (by Search Engine): Sequest HT	Percolator PEP (by Search Engine): Sequest HT	XCorr (by Search Engine): Sequest HT
	TRUE	High	AGFAGDDAPR		0.0103378	0	4	6	3	P53501; P02572; P10981; P02574	0	976.448	High	0	0.004369	2.61
	TRUE	High	YPIEHGIITNWDDMEK	1xMethyl [H5]; 1xOxidation [M14]	2.09637e-05	0	3	4	7	P53501; P10981; P02574	0	1990.92	High	0	4.577e-05	3.91
	TRUE	High	YPIEHGIITNWDDMEK	1xMethyl [H5]	1.00291e-05	0	3	4	2	P53501; P10981; P02574	0	1974.93	High	0	2.039e-06	4.35
	TRUE	High	VAPEEHPVLLTEAPLNPK		8.06621e-05	0	4	6	2	P53501; P02572; P10981; P02574	0	1954.06	High	0	0.0004238	3.82
	TRUE	High	SYELPDGQVITIGNER		0.000736635	0	4	6	3	P53501; P02572; P10981; P02574	0	1790.89	High	0	0.000236	3.29
	TRUE	High	KDLYANIVMSGGTTMYPGIADR	1xOxidation [M15]	0.000529327	0	2	2	1	P53501; P10981	1	2389.15	High	0	0.0001637	3.68
	TRUE	High	KDLYANIVMSGGTTMYPGIADR		0.000154251	0	2	2	2	P53501; P10981	1	2373.16	High	0	4.193e-05	4.64
	TRUE	High	HQGVMVGMGQK	2xOxidation [M5; M8]	0.000713595	0	4	6	10	P53501; P02572; P10981; P02574	0	1203.56	High	0.0009156	0.04139	2.97
	TRUE	High	HQGVMVGMGQK	1xOxidation [M]	0.00684694	0	4	6	12	P53501; P02572; P10981; P02574	0	1187.57	High	0	0.003178	3.14
	TRUE	High	HQGVMVGMGQK		0.00235653	0	4	6	2	P53501; P02572; P10981; P02574	0	1171.57	High	0	0.0008504	2.98
	TRUE	High	YSVWIGGSILASLSTFQQMWISK		0.000624438	0	4	6	1	P53501; P02572; P10981; P02574	0	2602.34	High	0	0.0001959	4.19
	TRUE	High	EITALAPSTIK		0.0095811	0	2	3	1	P10981; P02574	0	1143.66	High	0	0.004011	2.73
	TRUE	High	DSYVGDEAQSKR		0.0128202	0	3	5	1	P53501; P02572; P10981	1	1354.62	High	0	0.005531	2.36
	TRUE	High	AVFPSIVGRPR		0.0202009	0	4	7	2	P53501; P02572; P10981; P02574	0	1198.71	High	0	0.009179	2.69
	TRUE	High	DLYANIVMSGGTTMYPGIADR	1xOxidation [M]	2.91748e-05	0	2	2	6	P53501; P10981	0	2261.06	High	0	6.651e-06	4.89
	TRUE	High	DLYANIVMSGGTTMYPGIADR		4.67751e-06	0	2	2	28	P53501; P10981	0	2245.06	High	0	4.178e-06	5.18
	TRUE	High	DLTDYLMK		0.0559186	0.00117332	4	6	12	P53501; P02572; P10981; P02574	0	998.486	High	0.008071	0.1425	2.05
	TRUE	High	GYSFTTTAER		0.0464497	0.00117332	4	6	9	P53501; P02572; P10981; P02574	0	1132.53	High	0.002828	0.07409	2.05
	TRUE	High	DLTDYLMK	1xOxidation [M7]	0.0778227	0.00163658	4	6	5	P53501; P02572; P10981; P02574	0	1014.48	High	0.003065	0.07713	2.2
	TRUE	High	IIAPPER		0.119758	0.00505141	3	5	1	P53501; P10981; P02574	0	795.472	High	0.002828	0.06729	1.77
	TRUE	High	MTQIMFETFNAPAMYVAIQAVLSLYASGR	1xOxidation [M5]	0.158242	0.00636389	1	1	1	P10981	0	3239.59	High	0.004087	0.0924	3.26

## Sheet: D. melanogaster SETD3 KO
Table 5. Analysis of actin methylation at H74 residue in tissues of Drosophila larvae by tandem mass spectrometry.
Tissue protein extracts were prepared by homogenizing approximately 20 larvae from wild type or SETD3 KO flies. After centrifugation, the supernatant was recovered, and 10 µg of total proteins were digested with trypsin and used for LC-MS/MS analysis.
MS/MS data was processed using Sequest HT search engine within Proteome Discoverer 2.2 against a protein database containing Drosophila melanogaster sequences obtained from Swissprot (4810 entries, version 27 10 2017)
Checked	Protein FDR Confidence: Combined	Master	Accession	Description	Exp. q-value: Combined	Sum PEP Score	Coverage [%]	# Peptides	# PSMs	# Unique Peptides	# Protein Groups	# AAs	MW [kDa]	calc. pI	Score Sequest HT: Sequest HT	# Peptides (by Search Engine): Sequest HT
TRUE	High	Master Protein	P53501	Actin-57B [OS=Drosophila melanogaster]	0	105.63	44	15	111	2	1	376	41.8	5.39	325.4	15
	Checked	Confidence	Sequence	Modifications	Qvality PEP	Qvality q-value	# Protein Groups	# Proteins	# PSMs	Master Protein Accessions	# Missed Cleavages	Theo. MH+ [Da]	Confidence (by Search Engine): Sequest HT	Percolator q-Value (by Search Engine): Sequest HT	Percolator PEP (by Search Engine): Sequest HT	XCorr (by Search Engine): Sequest HT
	TRUE	High	AGFAGDDAPR		0.0150793	0	3	6	4	P53501; P02572; P10981	0	976.448	High	0	0.005878	2.77
	TRUE	High	YPIEHGIITNWDDMEK	1xOxidation [M14]	0.000173592	0	2	4	5	P53501; P10981	0	1976.91	High	0	3.714e-05	3.28
	TRUE	High	YPIEHGIITNWDDMEK		2.83614e-07	0	2	4	14	P53501; P10981	0	1960.91	High	0	6.759e-08	6.8
	TRUE	High	VAPEEHPVLLTEAPLNPK		9.8069e-05	0	3	6	2	P53501; P02572; P10981	0	1954.06	High	0	1.935e-05	3.72
	TRUE	High	SYELPDGQVITIGNER		0.00238306	0	3	6	2	P53501; P02572; P10981	0	1790.89	High	0	0.0007253	3.2
	TRUE	High	KDLYANIVMSGGTTMYPGIADR	1xOxidation [M15]	0.000244239	0	2	2	1	P53501; P10981	1	2389.15	High	0	5.46e-05	4.16
	TRUE	High	KDLYANIVMSGGTTMYPGIADR		0.000351826	0	2	2	1	P53501; P10981	1	2373.16	High	0	8.259e-05	4.94
	TRUE	High	HQGVMVGMGQKDSYVGDEAQSKR	2xOxidation [M5; M8]	0.000765236	0	3	5	1	P53501; P02572; P10981	2	2539.17	High	0	0.0001993	4.49
	TRUE	High	HQGVMVGMGQK	2xOxidation [M5; M8]	0.00223369	0	3	6	8	P53501; P02572; P10981	0	1203.56	High	0.004758	0.07401	3.47
	TRUE	High	HQGVMVGMGQK	1xOxidation [M]	0.00863754	0	3	6	7	P53501; P02572; P10981	0	1187.57	High	0	0.003128	2.55
	TRUE	High	GYSFTTTAER		0.040589	0	3	6	3	P53501; P02572; P10981	0	1132.53	High	0	0.01818	1.96
	TRUE	High	HQGVMVGMGQK		0.00108938	0	3	6	1	P53501; P02572; P10981	0	1171.57	High	0	0.0002977	3
	TRUE	High	AVFPSIVGRPR		0.0415376	0	3	7	1	P53501; P02572; P10981	0	1198.71	High	0	0.01863	2.33
	TRUE	High	DLYANIVMSGGTTMYPGIADR		7.75524e-06	0	2	2	6	P53501; P10981	0	2245.06	High	0	1.093e-06	5.27
	TRUE	High	DLYANIVMSGGTTMYPGIADR	1xOxidation [M]	7.44215e-06	0	2	2	7	P53501; P10981	0	2261.06	High	0	3.539e-06	4.72
	TRUE	High	DLYANIVMSGGTTMYPGIADR	2xOxidation [M8; M14]	0.000688301	0	2	2	5	P53501; P10981	0	2277.05	High	0	0.0001766	3.63
	TRUE	High	EITSLAPSTIK		0.00943276	0	1	1	32	P53501	0	1159.66	High	0	0.007045	3.07
	TRUE	High	DSYVGDEAQSK		0.0502329	0	3	5	1	P53501; P02572; P10981	0	1198.52	High	0	0.02325	2.23
	TRUE	High	EEYDESGPGIVHR		0.000576876	0	1	1	3	P53501	0	1487.68	High	0	0.0001445	3.28
	TRUE	High	DLTDYLMK		0.0787782	0.00343258	3	6	1	P53501; P02572; P10981	0	998.486	High	0.002014	0.03902	2.05
	TRUE	High	IIAPPER		0.111965	0.00751282	2	5	3	P53501; P10981	0	795.472	High	0.008705	0.1335	2.29
	TRUE	High	DLTDYLMK	1xOxidation [M7]	0.147026	0.00826262	3	6	3	P53501; P02572; P10981	0	1014.48	High	0.005896	0.1027	1.75
TRUE	High	Master Protein	P10981	Actin-87E [OS=Drosophila melanogaster]	0	101.49	44	15	78	2	1	376	41.8	5.48	244.33	15
	Checked	Confidence	Sequence	Modifications	Qvality PEP	Qvality q-value	# Protein Groups	# Proteins	# PSMs	Master Protein Accessions	# Missed Cleavages	Theo. MH+ [Da]	Confidence (by Search Engine): Sequest HT	Percolator q-Value (by Search Engine): Sequest HT	Percolator PEP (by Search Engine): Sequest HT	XCorr (by Search Engine): Sequest HT
	TRUE	High	AGFAGDDAPR		0.0150793	0	3	6	4	P53501; P02572; P10981	0	976.448	High	0	0.005878	2.77
	TRUE	High	YPIEHGIITNWDDMEK	1xOxidation [M14]	0.000173592	0	2	4	5	P53501; P10981	0	1976.91	High	0	3.714e-05	3.28
	TRUE	High	YPIEHGIITNWDDMEK		2.83614e-07	0	2	4	14	P53501; P10981	0	1960.91	High	0	6.759e-08	6.8
	TRUE	High	VAPEEHPVLLTEAPLNPK		9.8069e-05	0	3	6	2	P53501; P02572; P10981	0	1954.06	High	0	1.935e-05	3.72
	TRUE	High	SYELPDGQVITIGNER		0.00238306	0	3	6	2	P53501; P02572; P10981	0	1790.89	High	0	0.0007253	3.2
	TRUE	High	QEYDESGPGIVHR		0.00411866	0	1	3	1	P10981	0	1486.69	High	0	0.001345	2.76
	TRUE	High	KDLYANIVMSGGTTMYPGIADR	1xOxidation [M15]	0.000244239	0	2	2	1	P53501; P10981	1	2389.15	High	0	5.46e-05	4.16
	TRUE	High	KDLYANIVMSGGTTMYPGIADR		0.000351826	0	2	2	1	P53501; P10981	1	2373.16	High	0	8.259e-05	4.94
	TRUE	High	HQGVMVGMGQKDSYVGDEAQSKR	2xOxidation [M5; M8]	0.000765236	0	3	5	1	P53501; P02572; P10981	2	2539.17	High	0	0.0001993	4.49
	TRUE	High	HQGVMVGMGQK	2xOxidation [M5; M8]	0.00223369	0	3	6	8	P53501; P02572; P10981	0	1203.56	High	0.004758	0.07401	3.47
	TRUE	High	HQGVMVGMGQK	1xOxidation [M]	0.00863754	0	3	6	7	P53501; P02572; P10981	0	1187.57	High	0	0.003128	2.55
	TRUE	High	GYSFTTTAER		0.040589	0	3	6	3	P53501; P02572; P10981	0	1132.53	High	0	0.01818	1.96
	TRUE	High	HQGVMVGMGQK		0.00108938	0	3	6	1	P53501; P02572; P10981	0	1171.57	High	0	0.0002977	3
	TRUE	High	AVFPSIVGRPR		0.0415376	0	3	7	1	P53501; P02572; P10981	0	1198.71	High	0	0.01863	2.33
	TRUE	High	DLYANIVMSGGTTMYPGIADR		7.75524e-06	0	2	2	6	P53501; P10981	0	2245.06	High	0	1.093e-06	5.27
	TRUE	High	DLYANIVMSGGTTMYPGIADR	1xOxidation [M]	7.44215e-06	0	2	2	7	P53501; P10981	0	2261.06	High	0	3.539e-06	4.72
	TRUE	High	DLYANIVMSGGTTMYPGIADR	2xOxidation [M8; M14]	0.000688301	0	2	2	5	P53501; P10981	0	2277.05	High	0	0.0001766	3.63
	TRUE	High	DSYVGDEAQSK		0.0502329	0	3	5	1	P53501; P02572; P10981	0	1198.52	High	0	0.02325	2.23
	TRUE	High	EITALAPSTIK		0.00670942	0	1	3	1	P10981	0	1143.66	High	0	0.002348	2.71
	TRUE	High	DLTDYLMK		0.0787782	0.00343258	3	6	1	P53501; P02572; P10981	0	998.486	High	0.002014	0.03902	2.05
	TRUE	High	IIAPPER		0.111965	0.00751282	2	5	3	P53501; P10981	0	795.472	High	0.008705	0.1335	2.29
	TRUE	High	DLTDYLMK	1xOxidation [M7]	0.147026	0.00826262	3	6	3	P53501; P02572; P10981	0	1014.48	High	0.005896	0.1027	1.75
TRUE	High	Master Protein	P02572	Actin-42A [OS=Drosophila melanogaster]	0	92.982	44	15	86	6	1	376	41.8	5.48	265.02	15
	Checked	Confidence	Sequence	Modifications	Qvality PEP	Qvality q-value	# Protein Groups	# Proteins	# PSMs	Master Protein Accessions	# Missed Cleavages	Theo. MH+ [Da]	Confidence (by Search Engine): Sequest HT	Percolator q-Value (by Search Engine): Sequest HT	Percolator PEP (by Search Engine): Sequest HT	XCorr (by Search Engine): Sequest HT
	TRUE	High	AGFAGDDAPR		0.0150793	0	3	6	4	P53501; P02572; P10981	0	976.448	High	0	0.005878	2.77
	TRUE	High	VAPEEHPVLLTEAPLNPK		9.8069e-05	0	3	6	2	P53501; P02572; P10981	0	1954.06	High	0	1.935e-05	3.72
	TRUE	High	SYELPDGQVITIGNER		0.00238306	0	3	6	2	P53501; P02572; P10981	0	1790.89	High	0	0.0007253	3.2
	TRUE	High	QEYDESGPSIVHR		0.000500869	0	1	2	3	P02572	0	1516.7	High	0	0.0001235	3.85
	TRUE	High	KDLYANTVLSGGTTMYPGIADR		1.07205e-05	0	1	2	2	P02572	1	2343.16	High	0	1.579e-06	4.49
	TRUE	High	HQGVMVGMGQKDSYVGDEAQSKR	2xOxidation [M5; M8]	0.000765236	0	3	5	1	P53501; P02572; P10981	2	2539.17	High	0	0.0001993	4.49
	TRUE	High	HQGVMVGMGQK	2xOxidation [M5; M8]	0.00223369	0	3	6	8	P53501; P02572; P10981	0	1203.56	High	0.004758	0.07401	3.47
	TRUE	High	HQGVMVGMGQK	1xOxidation [M]	0.00863754	0	3	6	7	P53501; P02572; P10981	0	1187.57	High	0	0.003128	2.55
	TRUE	High	YPIEHGIVTNWDDMEK		3.00812e-07	0	1	2	14	P02572	0	1946.9	High	0	3.215e-08	6.65
	TRUE	High	GYSFTTTAER		0.040589	0	3	6	3	P53501; P02572; P10981	0	1132.53	High	0	0.01818	1.96
	TRUE	High	HQGVMVGMGQK		0.00108938	0	3	6	1	P53501; P02572; P10981	0	1171.57	High	0	0.0002977	3
	TRUE	High	EITALAPSTMK	1xOxidation [M10]	0.0102406	0	1	2	1	P02572	0	1177.61	High	0	0.003794	2.16
	TRUE	High	AVFPSIVGRPR		0.0415376	0	3	7	1	P53501; P02572; P10981	0	1198.71	High	0	0.01863	2.33
	TRUE	High	YPIEHGIVTNWDDMEK	1xOxidation [M14]	0.000543897	0	1	2	3	P02572	0	1962.89	High	0	0.0001357	4.83
	TRUE	High	DLYANTVLSGGTTMYPGIADR	1xOxidation [M14]	2.62321e-05	0	1	2	7	P02572	0	2231.06	High	0	5.904e-06	4.52
	TRUE	High	DSYVGDEAQSK		0.0502329	0	3	5	1	P53501; P02572; P10981	0	1198.52	High	0	0.02325	2.23
	TRUE	High	EITALAPSTMK		0.00750186	0	1	2	1	P02572	0	1161.62	High	0	0.002666	2.73
	TRUE	High	DLYANTVLSGGTTMYPGIADR		0.000121219	0	1	2	20	P02572	0	2215.07	High	0	3.369e-05	4.87
	TRUE	High	DLTDYLMK		0.0787782	0.00343258	3	6	1	P53501; P02572; P10981	0	998.486	High	0.002014	0.03902	2.05
	TRUE	High	IVAPPER		0.103624	0.00694989	1	1	1	P02572	0	781.457	High	0.004048	0.05354	1.6
	TRUE	High	DLTDYLMK	1xOxidation [M7]	0.147026	0.00826262	3	6	3	P53501; P02572; P10981	0	1014.48	High	0.005896	0.1027	1.75
