# Supplementary material for: SETD3 protein is the actin-specific histidine N-methyltransferase
Source: eLife. 2018 Dec 11;7:e37921. doi: 10.7554/eLife.37921 (PMC6289574; doi:10.7554/eLife.37921)
Supplement: Figure 14—source data 1. [file elife-37921-fig14-data1.xls]

## Sheet: Experiment 1
	Figure 14. Thermal stability of actin in the Setd3-deficient HAP1 cells
	For determination of the thermostability of actin protein present in cell-free lysates of HAP1 wild-type (WT-A2) and SETD3-KO cells (KO-A3), 40 µl of lysates (73.6 µg protein) were incubated for 5 minutes at 4, 30, 40, 43, 46, 49, 52, 55 and 60°C, followed by a 5 min incubation at 4°C.
	The denatured proteins were removed in the pellet following centrifugation and the remaining non-denatured and still soluble proteins present in the supernatant were subsequently separated by SDS-PAGE.
	Soluble actin was detected by western blotting. The quantitative analysis of the protein band corresponding to actin was performed using Quantity One software
	Gel name : Exp1_gel1 (Raw 1-D Image)
	Clone A6 (WT)	Name	Band Volume	Normalized data
			INT*mm2
	1	4	3749.8	100
	2	30	3991.58	106.448
	3	40	3893.72	103.838
	4	43	4129.7	110.131
	5	46	3863.53	103.033
	6	49	3651.92	97.3898
	7	52	3243.7	86.5033
	8	55	2813.24	75.0238
	9	60	2117.9	56.4804
	Gel name : Exp1_gel2 (Raw 1-D Image)
	Clone A3 (SETD3-KO)	Name	Band Volume	Normalized data
			INT*mm2
	9	4	5404.71	100
	1	30	4193.88	77.5969
	2	40	4403.8	81.4808
	3	43	3810.74	70.5078
	4	46	3637.05	67.2942
	5	49	3144.9	58.1881
	6	52	2961.72	54.7988
	7	55	2004.55	37.0889
	8	60	838.618	15.5164

## Sheet: Experiment 2 
	Figure 14. Thermal stability of actin in the Setd3-deficient HAP1 cells
	For determination of the thermostability of actin protein present in cell-free lysates of HAP1 wild-type (WT-A2) and SETD3-KO cells (KO-A3), 40 µl of lysates (73.6 µg protein) were incubated for 5 minutes at 4, 30, 40, 43, 46, 49, 52, 55 and 60°C, followed by a 5 min incubation at 4°C.
	The denatured proteins were removed in the pellet following centrifugation and the remaining non-denatured and still soluble proteins present in the supernatant were subsequently separated by SDS-PAGE.
	Soluble actin was detected by western blotting. The quantitative analysis of the protein band corresponding to actin was performed using Quantity One software
	Gel name : Exp2_Gel_1 _30sec002 (Raw 1-D Image)
	Index	Name	Band Volume	Normalized data
	Clone A6 (WT)		INT*mm2
	1	4	2855.06	100
	2	30	2851.74	99.8836
	3	40	3125.07	109.457
	4	43	3052.99	106.932
	5	46	2861.36	100.221
	6	49	2387.76	83.6325
	7	52	1566.94	54.8827
	8	55	560.388	19.6279
	9	60	0	0
	Gel name : Exp2_Gel_1_2 _30sec002 (Raw 1-D Image)
	Index	Name	Band Volume	Normalized data
	Clone A3 (SETD3-KO)		INT*mm2
	1	4	4689.68	100
	2	30	4348.01	92.7144
	3	40	4067.89	86.7414
	4	43	4274.3	91.1428
	5	46	3939.11	83.9953
	6	49	4006.33	85.4288
	7	52	2949.94	62.9028
	8	55	1472.06	31.3894
	9	60	216.561	4.61781

## Sheet: Expriment 3 
	Figure 14. Thermal stability of actin in the Setd3-deficient HAP1 cells
	For determination of the thermostability of actin protein present in cell-free lysates of HAP1 wild-type (WT-A2) and SETD3-KO cells (KO-A3), 40 µl of lysates (73.6 µg protein) were incubated for 5 minutes at 4, 30, 40, 43, 46, 49, 52, 55 and 60°C, followed by a 5 min incubation at 4°C.
	The denatured proteins were removed in the pellet following centrifugation and the remaining non-denatured and still soluble proteins present in the supernatant were subsequently separated by SDS-PAGE.
	Soluble actin was detected by western blotting. The quantitative analysis of the protein band corresponding to actin was performed using Quantity One software
	Gel name : Exp3_Gel_1_30sec (Raw 1-D Image)
	Index	Name	Band Volume	Normalized data
	Clone A6 (WT)		INT*mm2
	1	4	4428.25	100
	2	30	4200.23	94.8508
	3	40	4486.1	101.306
	4	43	4660.77	105.251
	5	46	4600.85	103.898
	6	49	3444.33	77.7808
	7	52	2531.69	57.1712
	8	55	1103.04	24.9091
	9	60	389.822	8.80306
	Gel name : Exp3_Gel_2_30sec (Raw 1-D Image)
	Index	Name	Band Volume	Normalized data
	Clone A3 (SETD3-KO)		INT*mm2
	1	4	5069.52	100
	2	30	4840.75	95.4873
	3	40	3824.93	75.4495
	4	43	4402.97	86.8518
	5	46	4000.71	78.9169
	6	49	4337.49	85.5601
	7	52	4162.18	82.1021
	8	55	2643.22	52.1394
	9	60	672.798	13.2714

## Sheet: the means
Figure 14. Thermal stability of actin in the Setd3-deficient HAP1 cells
				Exp. 1	Exp. 2	Exp. 3	MEAN	SD	SEM
		Clone A6 (WT)	Name	Volume	Volume	Volume
				INT*mm2	INT*mm2	INT*mm2
		1	4	100	100	100	100	0	0
		2	30	106.448	99.8836	94.8508	100.394	5.81539	3.35752
		3	40	103.838	109.457	101.306	104.867	4.1717	2.40853
		4	43	110.131	106.932	105.251	107.438	2.47931	1.43143
		5	46	103.033	100.221	103.898	102.384	1.9226	1.11001
		6	49	97.3898	83.6325	77.7808	86.2677	10.0666	5.81198
		7	52	86.5033	54.8827	57.1712	66.1857	17.6327	10.1802
		8	55	75.0238	19.6279	24.9091	39.8536	30.5725	17.6511
		9	60	56.4804	0	8.80306	21.7612	30.3882	17.5447
				Exp. 1	Exp. 2	Exp. 3	MEAN	SD	SEM
		Clone A3 (SETD3-KO)	Name	Volume	Volume	Volume
				INT*mm2	INT*mm2	INT*mm2
		9	4	100	100	100	100	0	0
		1	30	77.5969	92.7144	95.4873	88.5995	9.62893	5.55927
		2	40	81.4808	86.7414	75.4495	81.2239	5.65029	3.2622
		3	43	70.5078	91.1428	86.8518	82.8341	10.8884	6.28641
		4	46	67.2942	83.9953	78.9169	76.7355	8.56161	4.94305
		5	49	58.1881	85.4288	85.5601	76.3923	15.7655	9.1022
		6	52	54.7988	62.9028	82.1021	66.6012	14.0223	8.09579
		7	55	37.0889	31.3894	52.1394	40.2059	10.7204	6.18942
		8	60	15.5164	4.61781	13.2714	11.1352	5.75479	3.32253

## Sheet: Paired t-Test
Figure 14. Thermal stability of actin in the Setd3-deficient HAP1 cells
		30°C		Table Analyzed	30C
		WT-A6	KO-A3	Column A	Clone #6 (WT)
		106.448	77.5969	vs	vs
		99.8836	92.7144	Column B	Clone #3 (SETD3 KO)
		94.8508	95.4873
				Paired t test
				P value	0,1565
				P value summary	ns
				Are means signif. different? (P < 0.05)	No
				One- or two-tailed P value?	One-tailed
				t, df	t=1.337 df=2
				Number of pairs	3
				How big is the difference?
				Mean of differences	11,79
				95% confidence interval	-26.16 to 49.75
				R squared	0,4719
		40°C		Table Analyzed	40C
		WT-A6	KO-A3	Column A	Clone #6 (WT)
		103.838	81.4808	vs	vs
		109.457	86.7414	Column B	Clone #3 (SETD3 KO)
		101.306	75.4495
				Paired t test
				P value	0,0011
				P value summary	**
				Are means signif. different? (P < 0.05)	Yes
				One- or two-tailed P value?	One-tailed
				t, df	t=21.27 df=2
				Number of pairs	3
				How big is the difference?
				Mean of differences	23,65
				95% confidence interval	18.86 to 28.43
				R squared	0,9956
		43°C		Table Analyzed	43C
		WT-A6	KO-A3	Column A	Clone #6 (WT)
		110.131	70.5078	vs	vs
		106.932	91.1428	Column B	Clone #3 (SETD3 KO)
		105.251	86.8518
				Paired t test
				P value	0,0413
				P value summary	*
				Are means signif. different? (P < 0.05)	Yes
				One- or two-tailed P value?	One-tailed
				t, df	t=3.260 df=2
				Number of pairs	3
				How big is the difference?
				Mean of differences	24,60
				95% confidence interval	-7.867 to 57.07
				R squared	0,8417
		46°C		Table Analyzed	46C
		WT-A6	KO-A3	Column A	Clone #6 (WT)
		103.033	67.2942	vs	vs
		100.221	83.9953	Column B	Clone #3 (SETD3 KO)
		103.898	78.9169
				Paired t test
				P value	0,0226
				P value summary	*
				Are means signif. different? (P < 0.05)	Yes
				One- or two-tailed P value?	One-tailed
				t, df	t=4.543 df=2
				Number of pairs	3
				How big is the difference?
				Mean of differences	25,65
				95% confidence interval	1.357 to 49.94
				R squared	0,9117
		49°C		Table Analyzed	49C
		WT-A6	KO-A3	Column A	Clone #6 (WT)
		97.3898	58.1881	vs	vs
		83.6325	85.4288	Column B	Clone #3 (SETD3 KO)
		77.7808	85.5601
				Paired t test
				P value	0,2863
				P value summary	ns
				Are means signif. different? (P < 0.05)	No
				One- or two-tailed P value?	One-tailed
				t, df	t=0.6687 df=2
				Number of pairs	3
				How big is the difference?
				Mean of differences	9,873
				95% confidence interval	-53.66 to 73.41
				R squared	0,1827
		52°C		Table Analyzed	52C
		WT-A6	KO-A3	Column A	Clone #6 (WT)
		86.5033	54.7988	vs	vs
		54.8827	62.9028	Column B	Clone #3 (SETD3 KO)
		57.1712	82.1021
				Paired t test
				P value	0,4912
				P value summary	ns
				Are means signif. different? (P < 0.05)	No
				One- or two-tailed P value?	One-tailed
				t, df	t=0.02483 df=2
				Number of pairs	3
				How big is the difference?
				Mean of differences	-0,4167
				95% confidence interval	-72.64 to 71.80
				R squared	0,0003081
