# Supplementary material for: SETD3 protein is the actin-specific histidine N-methyltransferase
Source: eLife. 2018 Dec 11;7:e37921. doi: 10.7554/eLife.37921 (PMC6289574; doi:10.7554/eLife.37921)
Supplement: Figure 15—source data 1. [file elife-37921-fig15-data1.xls]

## Sheet: Glc consumption
Figure 15. Impact of SETD3 inactivation on glucose consumption and lactate production in HAP1 cells.
Experiments were performed employing three HAP1 cell lines deficient in Setd3 (KO-A1, KO-A3 and KO-A5) and a control HAP1 cell line (WT-A6). HAP1 cells ( about 90% culture confluency) were supplemented with fresh medium and incubated for 20 hours as described under Materials and Methods.
Glucose concentration in samples of deproteinized culture medium was determined spectrophotometrically as described in “Materials and Methods”.
			Glucose consumption
			(umol/20h/mg protein)								1
		WT-A6	KO-A1	KO-A3	KO-A5						2
Experiment 1	replication 1	13.5248	18.9628	18.1498	19.2797						3
	replication 2	13.3584	18.4628	19.4163	19.3565						4
	replication 3	16.805	18.2215	17.8552	18.7089						5
	The mean	14.5627	18.549	18.4738	19.115						6
											7
Experiment 2	replication 1	14.8518	22.4345	23.3726	17.8606						8
	replication 2	17.6518	22.4969	24.7216	17.7994						9
	replication 3	19.8215	21.2443	17.7762	26.9943						10
	The mean	17.4417	22.0585	21.9568	17.83						11
											12
Experiment 3	replication 1	17.13	17.226	21.1681	21.4845						13
	replication 2	21.5711	21.0919	21.2492	21.2905						14
	replication 3	38.2025	25.2972	23.0637	22.5153						15
	The mean	19.3505	23.4198	21.827	21.7634						16
											17
	These values were excluded from calculations due to a very low protein content in the corresponding culture dishes										18
											19
			Glucose consumption								20
			(umol/20h/mg protein)								21
		WT-A6	KO-A1	KO-A3	KO-A5						22
Exp. 1		14.5627	18.549	18.4738	19.115						23
Exp. 2		17.4417	22.0585	21.9568	17.83						24
Exp. 3		19.3505	20.4632	21.827	21.7634						25
											26
	The mean	17.1183	20.3569	20.7525	19.5695						27
	SD	2.41023	1.75718	1.97451	2.00571						28
	SEM	1.39155	1.01451	1.13999	1.158						29
	%	100	118.919	121.23	114.319

## Sheet: Paired t-Test
				GraphPad Prism statistical analysis
		WT-A6	KO-A1	Table Analyzed	Glucose
		14.5627	18.549	Column A	WT-A6
		17.4417	22.0585	vs	vs
		19.3505	20.4632	Column B	KO-A1
				Paired t test
				P value	0.0478
				P value summary	*
				Are means signif. different? (P < 0.05)	Yes
				One- or two-tailed P value?	One-tailed
				t. df	t=2.999 df=2
				Number of pairs	3
				How big is the difference?
				Mean of differences	-3.24
				95% confidence interval	-7.889 to 1.409
				R squared	0.8181
				GraphPad Prism statistical analysis
		WT-A6	KO-A3	Table Analyzed	Glucose
		14.5627	18.4738	Column C	WT-A6
		17.4417	21.9568	vs	vs
		19.3505	21.827	Column D	KO-A3
				Paired t test
				P value	0.0133
				P value summary	*
				Are means signif. different? (P < 0.05)	Yes
				One- or two-tailed P value?	One-tailed
				t. df	t=6.016 df=2
				Number of pairs	3
				How big is the difference?
				Mean of differences	-3.637
				95% confidence interval	-6.238 to -1.035
				R squared	0.9476
				GraphPad Prism statistical analysis
		WT-A6	KO-A5	Table Analyzed	Data 1
		14.5627	19.115	Column A	WT-A6
		17.4417	17.83	vs	vs
		19.3505	21.7634	Column B	KO-A5
				Paired t test
				P value	0.0892
				P value summary	ns
				Are means signif. different? (P < 0.05)	No
				One- or two-tailed P value?	One-tailed
				t. df	t=2.038 df=2
				Number of pairs	3
				How big is the difference?
				Mean of differences	-2.453
				95% confidence interval	-7.634 to 2.727
				R squared	0.6749

## Sheet: F test
	WT-A6	KO-A1		Test F
	14.5627	18.549
	17.4417	22.0585			Variable 1	Variable 2
	19.3505	20.4632		Mean	17.1183	20.3569
	19.3505	20.4632		Variance	5.80919	3.08767
				Observations	3	3
				df	2	2
				F	1.88142
				P(F<=f) one-tail	0.347052
				F Critical one-tail	19
	WT-A6	KO-A3		Test F
	14.5627	18.4738
	17.4417	21.9568			Variable 1	Variable 2
	19.3505	21.827		Mean	17.1183	20.7525
				Variance	5.80919	3.89871
				Observations	3	3
				df	2	2
				F	1.49003
				P(F<=f) one-tail	0.401602
				F Critical one-tail	19
	WT-A6	KO-A5		Test F
	14.5627	19.115
	17.4417	17.83			Variable 1	Variable 2
	19.3505	21.7634		Mean	17.1183	19.5695
				Variance	5.80919	4.02287
				Observations	3	3
				df	2	2
				F	1.44404
				P(F<=f) one-tail	0.409158
				F Critical one-tail	19
