# Supplementary material for: SETD3 protein is the actin-specific histidine N-methyltransferase
Source: eLife. 2018 Dec 11;7:e37921. doi: 10.7554/eLife.37921 (PMC6289574; doi:10.7554/eLife.37921)
Supplement: Figure 15—source data 2. [file elife-37921-fig15-data2.xls]

## Sheet: Lactate production
Figure 15. Impact of SETD3 inactivation on glucose consumption and lactate production in HAP1 cells.
Experiments were performed employing three HAP1 cell lines deficient in Setd3 (KO-A1, KO-A3 and KO-A5) and a control HAP1 cell line (WT-A6). HAP1 cells (about 90% culture confluency) were supplemented with fresh medium and incubated for 20 hours as described under Materials and Methods.
Lactate concentration in samples of deproteinized culture medium was determined spectrophotometrically as described in Materials and Methods.
			Lactate production
			(umol/20h/mg protein)											1
		WT-A6	KO-A1	KO-A3	KO-A5									2
Experiment 1	replication 1	22.7236	31.0783	30.4021	33.5071									3
	replication 2	21.9158	29.4446	31.7388	32.3457									4
	replication 3	28.4689	28.824	29.4764	30.5133									5
	The mean	24.3694	29.7823	30.5391	32.122									6
														7
Experiment 2	replication 1	32.5371	35.6358	40.127	35.4475									8
	replication 2	30.3592	34.5083	38.346	31.2649									9
	replication 3	34.0963	37.5671	36.9036	52.3929									10
	The mean	32.3309	35.9037	38.4589	33.3562									11
														12
Experiment 3	replication 1	35.3577	38.7531	40.104	40.6565									13
	replication 2	39.2745	40.8739	43.1059	42.8251									14
	replication 3	69.1634	46.5241	42.5515	44.5101									15
	The mean	37.3161	42.0503	41.9205	42.6639									16
														17
	These values were excluded from calculations due to a very low protein content in the corresponding culture dishes													18
														19
			Lactate production											20
			(umol/20h/mg protein)											21
		WT-A6	KO-A1	KO-A3	KO-A5									22
Exp. 1		24.3694	29.7823	30.5391	32.122									23
Exp. 2		32.3309	35.9037	38.4589	33.3562									24
Exp. 3		37.3161	42.0503	41.9205	42.6639									25
														26
	The mean	31.3388	35.9121	36.9728	36.0474									27
	SD	6.5301	6.13402	5.8344	5.76321
	SEM	3.77016	3.54148	3.36849	3.32739
	%	100	114.593	117.978	115.025

## Sheet: Paired t-Test
				GraphPad Prism statistical analysis
		WT-A6	KO-A1	Table Analyzed	Data 1
		24.3694	29.7823	Column A	WT-A6
		32.3309	35.9037	vs	vs
		37.3161	42.0503	Column B	KO-A1
				Paired t test
				P value	0,0068
				P value summary	**
				Are means signif. different? (P < 0.05)	Yes
				One- or two-tailed P value?	One-tailed
				t, df	t=8.508 df=2
				Number of pairs	3
				How big is the difference?
				Mean of differences	-4,570
				95% confidence interval	-6.881 to -2.259
				R squared	0,9731
				GraphPad Prism statistical analysis
		WT-A6	KO-A3	Table Analyzed	Data 1
		24.3694	30.5391	Column D	WT-A6
		32.3309	38.4589	vs	vs
		37.3161	41.9205	Column E	KO-A3
				Paired t test
				P value	0,0042
				P value summary	**
				Are means signif. different? (P < 0.05)	Yes
				One- or two-tailed P value?	One-tailed
				t, df	t=10.90 df=2
				Number of pairs	3
				How big is the difference?
				Mean of differences	-5,633
				95% confidence interval	-7.857 to -3.410
				R squared	0,9834
				GraphPad Prism statistical analysis
		WT-A6	KO-A5	Table Analyzed	Data 1
		24.3694	32.122	Column G	WT-A6
		32.3309	33.3562	vs	vs
		37.3161	42.6639	Column H	KO-A5
				Paired t test
				P value	0,0695
				P value summary	ns
				Are means signif. different? (P < 0.05)	No
				One- or two-tailed P value?	One-tailed
				t, df	t=2.395 df=2
				Number of pairs	3
				How big is the difference?
				Mean of differences	-4,707
				95% confidence interval	-13.16 to 3.751
				R squared	0,7414

## Sheet:  F Test
	WT-A6	KO-A1		Test F
	24.3694	29.7823
	32.3309	35.9037			Variable 1	Variable 2
	37.3161	42.0503		Mean	31.3388	35.9121
				Variance	42.6422	37.6263
				Observations	3	3
				df	2	2
				F	1.13331
				P(F<=f) one-tail	0.468755
				F Critical one-tail	19
	WT-A6	KO-A3		Test F
	24.3694	30.5391
	32.3309	38.4589			Variable 1	Variable 2
	37.3161	41.9205		Mean	31.3388	36.9728
				Variance	42.6422	34.0402
				Observations	3	3
				df	2	2
				F	1.2527
				P(F<=f) one-tail	0.443911
				F Critical one-tail	19
	WT-A6	KO-A5		Test F
	24.3694	32.122
	32.3309	33.3562			Variable 1	Variable 2
	37.3161	42.6639		Mean	31.3388	36.0474
				Variance	42.6422	33.2146
				Observations	3	3
				df	2	2
				F	1.28384
				P(F<=f) one-tail	0.437859
				F Critical one-tail	19
